# Supplementary material for: Fuzzy information recognition and translation processing in English interpretation based on a generalized maximum likelihood ratio algorithm
Source: PeerJ Comput Sci. 2024 Jan 31;10:e1668. doi: 10.7717/peerj-cs.1668 (PMC10909210; doi:10.7717/peerj-cs.1668)
Supplement: Supplemental Information 1 [file peerj-cs-10-1668-s001.zip]

Archive with 259 entries (226 files):
- Code/code/
- Code/code/build_local.sh
- Code/code/ci/
- Code/code/ci/build_and_test.sh
- Code/code/ci/cron_install_and_test.sh
- Code/code/ci/environment.yml
- Code/code/ci/environment_fermi.yml
- Code/code/ci/environment_hal.yml
- Code/code/ci/environment_xspec.yml
- Code/code/ci/push_new_version.sh
- Code/code/ci/set_minor_version.py
- Code/code/codecov.yml
- Code/code/Dockerfile
- Code/code/install_3ML.sh
- Code/code/MANIFEST.in
- Code/code/release.py
- Code/code/scripts/
- Code/code/scripts/build_filter_lib.py
- Code/code/setup.cfg
- Code/code/setup.py
- Code/code/threeML/
- Code/code/threeML/__init__.py
- Code/code/threeML/_version.py
- Code/code/threeML/analysis_results.py
- Code/code/threeML/bayesian/
- Code/code/threeML/bayesian/__init__.py
- Code/code/threeML/bayesian/autoemcee_sampler.py
- Code/code/threeML/bayesian/bayesian_analysis.py
- Code/code/threeML/bayesian/dynesty_sampler.py
- Code/code/threeML/bayesian/emcee_sampler.py
- Code/code/threeML/bayesian/multinest_sampler.py
- Code/code/threeML/bayesian/sampler_base.py
- Code/code/threeML/bayesian/tutorial_material.py
- Code/code/threeML/bayesian/ultranest_sampler.py
- Code/code/threeML/bayesian/zeus_sampler.py
- Code/code/threeML/catalogs/
- Code/code/threeML/catalogs/__init__.py
- Code/code/threeML/catalogs/catalog_utils.py
- Code/code/threeML/catalogs/Fermi.py
- Code/code/threeML/catalogs/FermiGBM.py
- Code/code/threeML/catalogs/FermiLAT.py
- Code/code/threeML/catalogs/FermiLLE.py
- Code/code/threeML/catalogs/Swift.py
- Code/code/threeML/catalogs/VirtualObservatoryCatalog.py
- Code/code/threeML/classicMLE/
- Code/code/threeML/classicMLE/__init__.py
- Code/code/threeML/classicMLE/goodness_of_fit.py
- Code/code/threeML/classicMLE/joint_likelihood.py
- Code/code/threeML/classicMLE/joint_likelihood_set.py
- Code/code/threeML/classicMLE/likelihood_ratio_test.py
- Code/code/threeML/config/
- Code/code/threeML/config/__init__.py
- Code/code/threeML/config/catalog_structure.py
- Code/code/threeML/config/config.py
- Code/code/threeML/config/config_structure.py
- Code/code/threeML/config/config_utils.py
- Code/code/threeML/config/fitting_structure.py
- Code/code/threeML/config/plotting_structure.py
- Code/code/threeML/config/plugin_structure.py
- Code/code/threeML/config/point_source_structure.py
- Code/code/threeML/data/
- Code/code/threeML/data/default_style.yml
- Code/code/threeML/data/doc_config.yml
- Code/code/threeML/data/fermipy_basic_config.yml
- Code/code/threeML/data/ogip_test_gbm_b0.rsp2
- Code/code/threeML/data/ogip_test_gbm_n6.rsp
- Code/code/threeML/data/ogip_test_xmm_pn.arf
- Code/code/threeML/data/ogip_test_xmm_pn.rmf
- Code/code/threeML/data/optical_filters/
- Code/code/threeML/data/optical_filters/filter_library.h5
- Code/code/threeML/data/threeml.mplstyle
- Code/code/threeML/data/threeml_docs.mplstyle
- Code/code/threeML/data/xmm/
- Code/code/threeML/data/xmm/pnS004-A2443_reg2.arf
- Code/code/threeML/data/xmm/pnS004-A2443_reg2.fak
- Code/code/threeML/data/xmm/pnS004-A2443_reg2.rmf
- Code/code/threeML/data_list.py
- Code/code/threeML/exceptions/
- Code/code/threeML/exceptions/__init__.py
- Code/code/threeML/exceptions/custom_exceptions.py
- Code/code/threeML/io/
- Code/code/threeML/io/__init__.py
- Code/code/threeML/io/calculate_flux.py
- Code/code/threeML/io/cern_root_utils/
- Code/code/threeML/io/cern_root_utils/__init__.py
- Code/code/threeML/io/cern_root_utils/io_utils.py
- Code/code/threeML/io/cern_root_utils/tobject_to_numpy.py
- Code/code/threeML/io/configuration.py
- Code/code/threeML/io/detect_notebook.py
- Code/code/threeML/io/dict_with_pretty_print.py
- Code/code/threeML/io/download_from_ftp.py
- Code/code/threeML/io/download_from_http.py
- Code/code/threeML/io/file_utils.py
- Code/code/threeML/io/fits_file.py
- Code/code/threeML/io/get_heasarc_table_as_pandas.py
- Code/code/threeML/io/hdf5_utils.py
- Code/code/threeML/io/logging.py
- Code/code/threeML/io/network.py
- Code/code/threeML/io/package_data.py
- Code/code/threeML/io/plotting/
- Code/code/threeML/io/plotting/__init__.py
- Code/code/threeML/io/plotting/cmap_cycle.py
- Code/code/threeML/io/plotting/data_residual_plot.py
- Code/code/threeML/io/plotting/get_style.py
- Code/code/threeML/io/plotting/light_curve_plots.py
- Code/code/threeML/io/plotting/model_plot.py
- Code/code/threeML/io/plotting/model_plot_2D.py
- Code/code/threeML/io/plotting/model_plot_tags.py
- Code/code/threeML/io/plotting/post_process_data_plots.py
- Code/code/threeML/io/plotting/step_plot.py
- Code/code/threeML/io/results_table.py
- Code/code/threeML/io/rich_display.py
- Code/code/threeML/io/serialization.py
- Code/code/threeML/io/suppress_stdout.py
- Code/code/threeML/io/table.py
- Code/code/threeML/io/uncertainty_formatter.py
- Code/code/threeML/minimizer/
- Code/code/threeML/minimizer/__init__.py
- Code/code/threeML/minimizer/grid_minimizer.py
- Code/code/threeML/minimizer/minimization.py
- Code/code/threeML/minimizer/minuit_minimizer.py
- Code/code/threeML/minimizer/multinest_minimizer.py
- Code/code/threeML/minimizer/pagmo_minimizer.py
- Code/code/threeML/minimizer/ROOT_minimizer.py
- Code/code/threeML/minimizer/scipy_minimizer.py
- Code/code/threeML/minimizer/tutorial_material.py
- Code/code/threeML/parallel/
- Code/code/threeML/parallel/__init__.py
- Code/code/threeML/parallel/parallel_client.py
- Code/code/threeML/plugin_prototype.py
- Code/code/threeML/plugins/
- Code/code/threeML/plugins/__init__.py
- Code/code/threeML/plugins/BinnedProfileLike.py
- Code/code/threeML/plugins/DispersionSpectrumLike.py
- Code/code/threeML/plugins/experimental/
- Code/code/threeML/plugins/experimental/__init__.py
- Code/code/threeML/plugins/experimental/CastroLike.py
- Code/code/threeML/plugins/experimental/SherpaLike.py
- Code/code/threeML/plugins/experimental/VERITASLike.py
- Code/code/threeML/plugins/FermiLATLike.py
- Code/code/threeML/plugins/FermipyLike.py
- Code/code/threeML/plugins/HAWCLike.py
- Code/code/threeML/plugins/OGIPLike.py
- Code/code/threeML/plugins/PhotometryLike.py
- Code/code/threeML/plugins/SpectrumLike.py
- Code/code/threeML/plugins/SwiftXRTLike.py
- Code/code/threeML/plugins/UnbinnedPoissonLike.py
- Code/code/threeML/plugins/UnresolvedExtendedXYLike.py
- Code/code/threeML/plugins/XYLike.py
- Code/code/threeML/random_variates.py
- Code/code/threeML/test/
- Code/code/threeML/test/__init__.py
- Code/code/threeML/test/conftest.py
- Code/code/threeML/test/generate_pha.py
- Code/code/threeML/test/test_AAA_against_xspec.py
- Code/code/threeML/test/test_analysis_results.py
- Code/code/threeML/test/test_basic.py
- Code/code/threeML/test/test_bayesian.py
- Code/code/threeML/test/test_catalogs.py
- Code/code/threeML/test/test_configuration.py
- Code/code/threeML/test/test_download_GBM_data.py
- Code/code/threeML/test/test_download_LAT_data.py
- Code/code/threeML/test/test_event_list.py
- Code/code/threeML/test/test_FermiLATLike.py
- Code/code/threeML/test/test_FermipyLike.py
- Code/code/threeML/test/test_file_utils.py
- Code/code/threeML/test/test_fits_file.py
- Code/code/threeML/test/test_fitted_point_sources.py
- Code/code/threeML/test/test_generic.py
- Code/code/threeML/test/test_get_package_data.py
- Code/code/threeML/test/test_goodness_of_fit.py
- Code/code/threeML/test/test_hawc.py
- Code/code/threeML/test/test_histogram.py
- Code/code/threeML/test/test_joint_likelihood_set.py
- Code/code/threeML/test/test_minimizers.py
- Code/code/threeML/test/test_ogip.py
- Code/code/threeML/test/test_photometry_utils.py
- Code/code/threeML/test/test_plotting.py
- Code/code/threeML/test/test_plugin_loading.py
- Code/code/threeML/test/test_power_of_two_utils.py
- Code/code/threeML/test/test_response.py
- Code/code/threeML/test/test_spectrum_class.py
- Code/code/threeML/test/test_spectrumlike.py
- Code/code/threeML/test/test_time_energy_fit.py
- Code/code/threeML/test/test_time_interval.py
- Code/code/threeML/test/test_time_series.py
- Code/code/threeML/test/test_unbinned_poisson_like.py
- Code/code/threeML/test/test_UnresolvedExtendedXYLike.py
- Code/code/threeML/test/test_verbosity.py
- Code/code/threeML/test/test_XYLike.py
- Code/code/threeML/utils/
- Code/code/threeML/utils/__init__.py
- Code/code/threeML/utils/bayesian_blocks.py
- Code/code/threeML/utils/binner.py
- Code/code/threeML/utils/cartesian.py
- Code/code/threeML/utils/data_builders/
- Code/code/threeML/utils/data_builders/__init__.py
- Code/code/threeML/utils/data_builders/fermi/
- Code/code/threeML/utils/data_builders/fermi/__init__.py
- Code/code/threeML/utils/data_builders/fermi/gbm_data.py
- Code/code/threeML/utils/data_builders/fermi/lat_data.py
- Code/code/threeML/utils/data_builders/fermi/lat_transient_builder.py
- Code/code/threeML/utils/data_builders/fermi/test.py
- Code/code/threeML/utils/data_builders/time_series_builder.py
- Code/code/threeML/utils/data_download/
- Code/code/threeML/utils/data_download/__init__.py
- Code/code/threeML/utils/data_download/Fermi_GBM/
- Code/code/threeML/utils/data_download/Fermi_GBM/__init__.py
- Code/code/threeML/utils/data_download/Fermi_GBM/download_GBM_data.py
- Code/code/threeML/utils/data_download/Fermi_LAT/
- Code/code/threeML/utils/data_download/Fermi_LAT/__init__.py
- Code/code/threeML/utils/data_download/Fermi_LAT/download_LAT_data.py
- Code/code/threeML/utils/data_download/Fermi_LAT/download_LLE_data.py
- Code/code/threeML/utils/differentiation.py
- Code/code/threeML/utils/fermi_relative_mission_time.py
- Code/code/threeML/utils/fitted_objects/
- Code/code/threeML/utils/fitted_objects/__init__.py
- Code/code/threeML/utils/fitted_objects/fitted_point_sources.py
- Code/code/threeML/utils/fitted_objects/fitted_source_handler.py
- Code/code/threeML/utils/histogram.py
- Code/code/threeML/utils/interval.py
- Code/code/threeML/utils/numba_utils.py
- Code/code/threeML/utils/OGIP/
- Code/code/threeML/utils/OGIP/__init__.py
- Code/code/threeML/utils/OGIP/pha.py
- Code/code/threeML/utils/OGIP/response.py
- Code/code/threeML/utils/photometry/
- Code/code/threeML/utils/photometry/__init__.py
- Code/code/threeML/utils/photometry/filter_library.py
- Code/code/threeML/utils/photometry/filter_set.py
- Code/code/threeML/utils/photometry/photometric_observation.py
- Code/code/threeML/utils/polarization/
- Code/code/threeML/utils/polarization/__init__.py
- Code/code/threeML/utils/polarization/binned_polarization.py
- Code/code/threeML/utils/power_of_two_utils.py
- Code/code/threeML/utils/progress_bar.py
- Code/code/threeML/utils/spectrum/
- Code/code/threeML/utils/spectrum/__init__.py
- Code/code/threeML/utils/spectrum/binned_spectrum.py
- Code/code/threeML/utils/spectrum/binned_spectrum_set.py
- Code/code/threeML/utils/spectrum/pha_spectrum.py
- Code/code/threeML/utils/spectrum/share_spectrum.py
- Code/code/threeML/utils/spectrum/spectrum_likelihood.py
- Code/code/threeML/utils/statistics/
- Code/code/threeML/utils/statistics/__init__.py
- Code/code/threeML/utils/statistics/gammaln.py
- Code/code/threeML/utils/statistics/likelihood_functions.py
- Code/code/threeML/utils/statistics/stats_tools.py
- Code/code/threeML/utils/step_parameter_generator.py
- Code/code/threeML/utils/string_utils.py
- Code/code/threeML/utils/time_interval.py
- Code/code/threeML/utils/time_series/
- Code/code/threeML/utils/time_series/__init__.py
- Code/code/threeML/utils/time_series/binned_spectrum_series.py
- Code/code/threeML/utils/time_series/event_list.py
- Code/code/threeML/utils/time_series/polynomial.py
- Code/code/threeML/utils/time_series/time_series.py
- Code/code/threeML/utils/unique_deterministic_tag.py
- Code/code/versioneer.py
