# Supplementary material for: Fuzzy information recognition and translation processing in English interpretation based on a generalized maximum likelihood ratio algorithm
Source: PeerJ Comput Sci. 2024 Jan 31;10:e1668. doi: 10.7717/peerj-cs.1668 (PMC10909210; doi:10.7717/peerj-cs.1668)
Supplement: Supplemental Information 1 [file peerj-cs-10-1668-s001.zip › Code/code/codecov.yml]

coverage:
  precision: 2
  round: down
  range: 70...100

  status:
    # Learn more at https://codecov.io/docs#yaml_default_commit_status
    project: true
    patch: true
    changes: false
  ignore:
    - **/tutorial_material.py
    - threeML/test/.*
    - threeML/plugins/experimental/.*
    - **/__init__.py
comment:
  layout: "header, diff"
  behavior: default  # update if exists else create new
