# Supplementary material for: Fuzzy information recognition and translation processing in English interpretation based on a generalized maximum likelihood ratio algorithm
Source: PeerJ Comput Sci. 2024 Jan 31;10:e1668. doi: 10.7717/peerj-cs.1668 (PMC10909210; doi:10.7717/peerj-cs.1668)
Supplement: Supplemental Information 1 [file peerj-cs-10-1668-s001.zip › Code/code/setup.py]

#!/usr/bin/env python

import os
import sys

import glob

from setuptools import setup

import versioneer


# This dynamically loads a module and return it in a variable.
# Will use it for check optional dependencies


def is_module_available(module_name):

    # Fast path: see if the module has already been imported.

    try:

        exec("import %s" % module_name)

    except ImportError:

        return False

    else:

        return True


# Create list of data files
def find_data_files(directory):

    paths = []

    for (path, directories, filenames) in os.walk(directory):

        for filename in filenames:

            paths.append(os.path.join("..", path, filename))

    return paths


extra_files = find_data_files("threeML/data")

# This list will contain the messages to print just before the end of the setup
# so that the user actually note them, instead of loosing them in the tons of
# messages of the build process

setup(
    packages=[
        "threeML",
        "threeML/exceptions",
        "threeML/bayesian",
        "threeML/minimizer",
        "threeML/utils",
        "threeML/utils/OGIP",
        "threeML/utils/spectrum",
        "threeML/utils/polarization",
        "threeML/utils/photometry",
        "threeML/utils/time_series",
        "threeML/utils/data_builders",
        "threeML/utils/data_builders/fermi",
        "threeML/utils/data_download",
        "threeML/utils/data_download/Fermi_LAT",
        "threeML/utils/data_download/Fermi_GBM",
        "threeML/utils/fitted_objects",
        "threeML/utils/statistics",
        "threeML/plugins",
        "threeML/classicMLE",
        "threeML/catalogs",
        "threeML/io",
        "threeML/io/plotting",
        "threeML/io/cern_root_utils",
        "threeML/parallel",
        "threeML/config",
        "threeML/test",
        "threeML/plugins/experimental",
    ],
    cmdclass=versioneer.get_cmdclass(),
    version=versioneer.get_version(),
    license="BSD-3",
    keywords=[
        "Likelihood",
        "Multi-mission",
        "3ML",
        "HAWC",
        "Fermi",
        "HESS",
        "joint",
        "fit",
        "bayesian",
        "multi-wavelength",
    ],
    # NOTE: we use '' as package name because the extra_files already contain the full path from here
    package_data={"": extra_files,},
)  # End of setup()

# Check for optional dependencies

optional_dependencies = {
    "cthreeML": [False, "needed by HAWC plugin"],
    "pymultinest": [False, "provides the Multinest sampler for Bayesian analysis"],
    "ultranest": [False, "provides the UltraNest sampler for Bayesian Analysis"],
    "zeus": [False, "provides the zeus sampler for Bayesian Analysis"],
    "pyOpt": [False, "provides more optimizers"],
    "ROOT": [False, "provides the ROOT optimizer"],
    "ipywidgets": [False, "provides widget for jypyter (like the HTML progress bar)"],
    "chainconsumer": [False, "consumes the chains output from Monte Carlo processes"],
}

for dep_name in optional_dependencies:

    optional_dependencies[dep_name][0] = is_module_available(dep_name)

# Now print the final messages

print("\n\n##################")
print("OPTIONAL FEATURES:")
print("##################\n\n")

for dep_name in optional_dependencies:

    if optional_dependencies[dep_name][0]:

        status = "available"

    else:

        status = "*NOT* available"

    print(" * %s is %s (%s)\n" % (dep_name, status, optional_dependencies[dep_name][1]))
