# Supplementary material for: Fuzzy information recognition and translation processing in English interpretation based on a generalized maximum likelihood ratio algorithm
Source: PeerJ Comput Sci. 2024 Jan 31;10:e1668. doi: 10.7717/peerj-cs.1668 (PMC10909210; doi:10.7717/peerj-cs.1668)
Supplement: Supplemental Information 1 [file peerj-cs-10-1668-s001.zip › Code/code/threeML/classicMLE/likelihood_ratio_test.py]

from builtins import object

import matplotlib.pyplot as plt
import numpy as np
import pandas as pd
import scipy.stats as stats
from astromodels import clone_model

from threeML.classicMLE.joint_likelihood import JointLikelihood
from threeML.classicMLE.joint_likelihood_set import JointLikelihoodSet
from threeML.data_list import DataList
from threeML.io.logging import setup_logger
from threeML.io.package_data import get_path_of_data_file
from threeML.plugins.OGIPLike import OGIPLike
from threeML.utils.OGIP.pha import PHAWrite

plt.style.use(str(get_path_of_data_file("threeml.mplstyle")))


log = setup_logger(__name__)


class LikelihoodRatioTest(object):
    def __init__(self, joint_likelihood_instance0: JointLikelihood, joint_likelihood_instance1: JointLikelihood) -> None:

        self._joint_likelihood_instance0: JointLikelihood = (
            joint_likelihood_instance0
        )  # type: JointLikelihood
        self._joint_likelihood_instance1: JointLikelihood = (
            joint_likelihood_instance1
        )  # type: JointLikelihood

        # Restore best fit and store the reference value for the likelihood
        self._joint_likelihood_instance0.restore_best_fit()
        self._joint_likelihood_instance1.restore_best_fit()

        self._reference_TS: float = 2 * (
            self._joint_likelihood_instance0.current_minimum
            - self._joint_likelihood_instance1.current_minimum
        )

        # Safety check that the user has provided the models in the right order
        if self._reference_TS < 0:

            log.warning( "The reference TS is negative, either you specified the likelihood objects ")
            log.warning("in the wrong order, or the fit for the alternative hyp. has failed. Since the ")
            log.warning("two hyp. are nested, by definition the more complex hypothesis should give a ")
            log.warning("better or equal fit with respect to the null hypothesis.")


        # Check that the dataset is the same

        if (
            self._joint_likelihood_instance1.data_list
            != self._joint_likelihood_instance0.data_list
        ):

            # Since this check might fail if the user loaded twice the same data, only issue a warning, instead of
            # an exception.

            log.warning( "The data lists for the null hyp. and for the alternative hyp. seems to be different.")
            log.warning(" If you loaded twice the same data and made the same data selections, disregard this ")
            log.warning("message. Otherwise, consider the fact that the LRT is meaningless if the two data ")
            log.warning("sets are not exactly the same. We will use the data loaded as part of the null ")
            log.warning("hypothesis JointLikelihood object" )

        # For saving pha files
        self._save_pha = False
        self._data_container = []

    def get_simulated_data(self, id: int):

        # Generate a new data set for each plugin contained in the data list

        new_datas = []

        for dataset in list(self._joint_likelihood_instance0.data_list.values()):

            # Make sure that the active likelihood model is the null hypothesis
            # This is needed if the user has used the same DataList instance for both
            # JointLikelihood instances
            dataset.set_model(
                self._joint_likelihood_instance0.likelihood_model)

            new_data = dataset.get_simulated_dataset("%s_sim" % dataset.name)

            new_datas.append(new_data)

        new_data_list = DataList(*new_datas)

        if self._save_pha:

            self._data_container.append(new_data_list)

        return new_data_list

    def get_models(self, id):

        # Make a copy of the best fit models, so that we don't touch the original models during the fit, and we
        # also always restart from the best fit (instead of the last iteration)

        new_model0 = clone_model(
            self._joint_likelihood_instance0.likelihood_model)
        new_model1 = clone_model(
            self._joint_likelihood_instance1.likelihood_model)

        return new_model0, new_model1

    def by_mc(self, n_iterations=1000, continue_on_failure=False, save_pha=False):
        """
        Compute the Likelihood Ratio Test by generating Monte Carlo datasets and fitting the current models on them.
        The fraction of synthetic datasets which have a value for the TS larger or equal to the observed one gives
        the null-hypothesis probability (i.e., the probability that the observed TS is obtained by chance from the
        null hypothesis)

        :param n_iterations: number of MC iterations to perform (default: 1000)
        :param continue_of_failure: whether to continue in the case a fit fails (False by default)
        :param save_pha: Saves pha files for reading into XSPEC as a cross check.
         Currently only supports OGIP data. This can become slow! (False by default)
        :return: tuple (null. hyp. probability, TSs, frame with all results, frame with all likelihood values)
        """

        self._save_pha = save_pha

        # Create the joint likelihood set

        log.debug("preparing to do joint likelihood LRT")
        
        jl_set: JointLikelihoodSet = JointLikelihoodSet(
            self.get_simulated_data,
            self.get_models,
            n_iterations,
            iteration_name="simulation",
        )

        # Use the same minimizer as in the first joint likelihood object

        jl_set.set_minimizer(self._joint_likelihood_instance0.minimizer_in_use)

        # Run the set
        data_frame, like_data_frame = jl_set.go(
            continue_on_failure=continue_on_failure)

        # Get the TS values

        TS_ = 2 * (
            like_data_frame["-log(likelihood)"][:, "model_0", "total"]
            - like_data_frame["-log(likelihood)"][:, "model_1", "total"]
        )  # type: pd.Series


        TS = pd.Series(TS_.values, name="TS")

        # Compute the null hyp probability
        idx = TS >= self._reference_TS  # type: np.ndarray

        null_hyp_prob = np.sum(idx) / float(n_iterations)

        # save these for later
        self._null_hyp_prob = null_hyp_prob
        self._TS_distribution = TS

        # Save the sims to phas if requested
        if self._save_pha:

            self._process_saved_data()

        return null_hyp_prob, TS, data_frame, like_data_frame

    def plot_TS_distribution(self, show_chi2=True, scale=1.0, **hist_kwargs):
        """

        :param show_chi2: 
        :param scale: 
        :param hist_kwargs: 
        :return: 
        """

        fig, ax = plt.subplots()

        counts, bins, _ = ax.hist(
            self._TS_distribution, density=True, label="monte carlo", **hist_kwargs
        )

        ax.axvline(self._reference_TS, color="r", ls="--", label="Ref. TS")

        if show_chi2:

            x_plot = np.linspace(bins[0], bins[-1], 100,)

            # get the difference in number of free parameters

            dof = len(
                self._joint_likelihood_instance1.likelihood_model.free_parameters
            ) - len(self._joint_likelihood_instance0.likelihood_model.free_parameters)

            assert (
                dof >= 0
            ), "The difference in the number of parameters between the alternative and null models is negative!"

            chi2 = stats.chi2.pdf(x_plot, dof)

            if scale == 1.0:

                _scale = ""
            else:

                _scale = "%.1f" % scale

            label = r"$%s\chi^{2}_{%d}$" % (_scale, dof)

            ax.plot(x_plot, scale * chi2, label=label)

        ax.set_yscale("log")

        ax.set_xlabel("TS")
        ax.set_ylabel("Probability distribution")

        return fig

    @property
    def reference_TS(self):

        return self._reference_TS

    @property
    def TS_distribution(self):

        return self._TS_distribution

    @property
    def null_hypothesis_probability(self):

        return self._null_hyp_prob

    def _process_saved_data(self):
        """

        Saves data sets for each plugin to PHAs for OGIP data.


        :return:
        """

        for plugin in list(self._data_container[0].values()):

            assert isinstance(
                plugin, OGIPLike
            ), "Saving simulations is only supported for OGIP plugins currently"

        # The first entry is always a test by the JL Set class.
        # so we do not use it

        for key in list(self._data_container[0].keys()):

            per_plugin_list = []

            for data in self._data_container[1:]:

                per_plugin_list.append(data[key])

            # Now write them

            pha_writer = PHAWrite(*per_plugin_list)

            pha_writer.write("%s" % key, overwrite=True)
