# Supplementary material for: Fuzzy information recognition and translation processing in English interpretation based on a generalized maximum likelihood ratio algorithm
Source: PeerJ Comput Sci. 2024 Jan 31;10:e1668. doi: 10.7717/peerj-cs.1668 (PMC10909210; doi:10.7717/peerj-cs.1668)
Supplement: Supplemental Information 1 [file peerj-cs-10-1668-s001.zip › Code/code/threeML/config/config.py]

from omegaconf import OmegaConf

from threeML.io.package_data import get_path_of_user_config

from .config_structure import Config

# Read the default Config
threeML_config: Config = OmegaConf.structured(Config)

# now glob the config directory

for user_config_file in get_path_of_user_config().glob("*.yml"):

    _partial_conf = OmegaConf.load(user_config_file)

    threeML_config: Config = OmegaConf.merge(threeML_config, _partial_conf)
