# Supplementary material for: Fuzzy information recognition and translation processing in English interpretation based on a generalized maximum likelihood ratio algorithm
Source: PeerJ Comput Sci. 2024 Jan 31;10:e1668. doi: 10.7717/peerj-cs.1668 (PMC10909210; doi:10.7717/peerj-cs.1668)
Supplement: Supplemental Information 1 [file peerj-cs-10-1668-s001.zip › Code/code/threeML/config/config_utils.py]

from pathlib import Path
from typing import Any, Dict, Optional

from omegaconf import OmegaConf
from omegaconf.dictconfig import DictConfig
from rich.tree import Tree
from threeML.io.logging import setup_logger
from threeML.io.package_data import get_path_of_user_config

from .config import threeML_config

log = setup_logger(__name__)


def recurse_dict(d, tree):

    for k, v in d.items():

        if (type(v) == dict) or isinstance(v, DictConfig):

            branch = tree.add(
                k, guide_style="bold medium_orchid", style="bold medium_orchid"
            )

            recurse_dict(v, branch)

        else:

            tree.add(
                f"{k}: [blink cornflower_blue]{v}",
                guide_style="medium_spring_green",
                style="medium_spring_green",
            )

    return


def show_configuration(sub_menu: Optional[str] = None):
    """
    display the current configuration or a sub menu if
    provided
    """

    if sub_menu is None:

        tree = Tree(
            "config", guide_style="bold medium_orchid", style="bold medium_orchid"
        )

        recurse_dict(threeML_config, tree)

    else:

        if sub_menu in threeML_config:

            tree = Tree(
                "config", guide_style="bold medium_orchid", style="bold medium_orchid"
            )

            recurse_dict(threeML_config[sub_menu], tree)

        else:

            msg = f"{sub_menu} is not in the threeml configuration"

            log.error(msg)

            raise AssertionError(msg)

    return tree


def get_current_configuration_copy(
    file_name: str = "threeML_config.yml", overwrite: bool = False
):
    """
    write a copy of the CURRENT configuration to the config directory
    """

    outfile: Path = get_path_of_user_config() / file_name

    if outfile.exists() and (not overwrite):

        raise RuntimeError(f"{outfile} exists! Set overwrite to True")

    else:

        _read_only_keys = ["LAT", "GBM", "catalogs"]

        _valid_keys = []

        for k, v in threeML_config.items():
            if k not in _read_only_keys:

                _valid_keys.append(k)

        config_copy = OmegaConf.masked_copy(threeML_config, _valid_keys)

        with outfile.open("w") as f:

            f.write(OmegaConf.to_yaml(config_copy, sort_keys=True, resolve=True))


def get_value(name, user_value, par_type, config_value):
    """
    Get the value for a parameter. If value is None returns the config value.
    :param name: Name of parameter
    :param user_value: user value (can be None if no value given)
    :param par_type: Type of the paramter
    :param config_value: value in config
    :returns: parameter value
    """
    if user_value is not None:
        value = user_value
    else:
        value = config_value
        log.debug(f"Using default value {value} for parameter {name}.")

    if not isinstance(value, par_type):
        log.error(
            f"Parameter {name} has wrong type. Must be {par_type} "
            f"but {name} is {value}."
        )
        raise AssertionError()
    return value


def get_value_kwargs(name, par_type, config_value, **kwargs):
    """
    Read the value of a parameter from the kwargs or the config if it does not exist
    in the kwargs.
    :param name: Name of parameter in kwargs
    :param par_type: Type of the parameter
    :param config_value: Value in the config
    :param kwargs:
    :returns: value of parameter, rest of kwargs
    """
    if name in kwargs:
        user_value = kwargs.pop(name)
    else:
        user_value = None

    value = get_value(name, user_value, par_type, config_value)

    return value, kwargs
