# Supplementary material for: Fuzzy information recognition and translation processing in English interpretation based on a generalized maximum likelihood ratio algorithm
Source: PeerJ Comput Sci. 2024 Jan 31;10:e1668. doi: 10.7717/peerj-cs.1668 (PMC10909210; doi:10.7717/peerj-cs.1668)
Supplement: Supplemental Information 1 [file peerj-cs-10-1668-s001.zip › Code/code/threeML/config/fitting_structure.py]

from dataclasses import dataclass, field
from enum import Enum, Flag
from typing import Any, Dict, List, Optional

import numpy as np
import matplotlib.pyplot as plt
from omegaconf import II, MISSING, SI, OmegaConf

from .plotting_structure import CornerStyle, MPLCmap


class Sampler(Enum):
    emcee = "emcee"
    multinest = "multinest"
    zeus = "zeus"
    dynesty_nested = "dynesty_nested"
    dynesty_dynamic = "dynesty_dynamic"
    ultranest = "ultranest"
    autoemcee = "autoemcee"


_sampler_default = {'emcee': {'n_burnin': 1}}


class Optimizer(Enum):
    minuit = "minuit"
    scipy = "scipy"
    ROOT = "ROOT"


@dataclass
class BayesianDefault:

    use_median_fit: bool = False

    default_sampler: Sampler = Sampler.emcee

    emcee_setup: Optional[Dict[str, Any]] = field(
        default_factory=lambda: {'n_burnin': None,
                            'n_iterations': 500,
                            "n_walkers": 50,
                            "seed": 5123})
    
    multinest_setup: Optional[Dict[str, Any]] = field(
        default_factory=lambda: {'n_live_points': 400,
                            'chain_name': "chains/fit-",
                            "resume": False,
                            "importance_nested_sampling": False,
                            "auto_clean": False,


                            })

    ultranest_setup: Optional[Dict[str, Any]] = field(
        default_factory=lambda: { "min_num_live_points":400,
                             "dlogz":0.5,
                             "dKL": 0.5,
                             "frac_remain": 0.01,
                             "Lepsilon": 0.001,
                             "min_ess": 400,
                             "update_interval_volume_fraction":0.8,
                             "cluster_num_live_points":40,
                             "use_mlfriends": True,
                             "resume": 'overwrite' }
    )

    zeus_setup: Optional[Dict[str, Any]] = field(
        default_factory=lambda: {'n_burnin': None,
                            'n_iterations': 500,
                            "n_walkers": 50,
                            "seed": 5123})


    
    dynesty_nested_setup: Optional[Dict[str, Any]] = field(
        default_factory=lambda: { "n_live_points": 400,
                             "maxiter": None,
                             "maxcall": None,
                             "dlogz": None,
                             "logl_max": np.inf,
                             "n_effective": None,
                             "add_live": True,
                             "print_func": None,
                             "save_bounds":True,
                             "bound":"multi",
                             "wrapped_params": None,
                             "sample": "auto",
                             "periodic": None,
                             "reflective": None,
                             "update_interval": None,
                             "first_update": None,
                             "npdim": None,
                             "rstate": None,
                             "use_pool": None,
                             "live_points": None,
                             "logl_args": None,
                             "logl_kwargs": None,
                             "ptform_args": None,
                             "ptform_kwargs": None,
                             "gradient": None,
                             "grad_args": None,
                             "grad_kwargs": None,
                             "compute_jac": False,
                             "enlarge": None,
                             "bootstrap": 0,
                             "vol_dec": 0.5,
                             "vol_check": 2.0,
                             "walks": 25,
                             "facc": 0.5,
                             "slices": 5,
                             "fmove": 0.9,
                             "max_move": 100,
                             "update_func": None,
                             
                             
        })

    dynesty_dynmaic_setup: Optional[Dict[str, Any]] = field(
        default_factory=lambda: {
            "nlive_init": 500,
            "maxiter_init": None,
            "maxcall_init": None,
        "dlogz_init": 0.01,
            "logl_max_init": np.inf,
            "n_effective_init": np.inf,
            "nlive_batch": 500,
            "wt_function": None,
            "wt_kwargs": None,
            "maxiter_batch": None,
            "maxcall_batch": None,
            "maxiter": None,
            "maxcall": None,
            "maxbatch": None,
            "n_effective": np.inf,
            "stop_function": None,
            "stop_kwargs": None,
            "use_stop": True,
            "save_bounds": True,
            "print_func": None,
            "live_points": None,
            "bound":"multi",
            "wrapped_params": None,
            "sample":"auto",
            "periodic": None,
            "reflective": None,
            "update_interval": None,
            "first_update": None,
            "npdim": None,
            "rstate": None,
            "use_pool": None,
            "logl_args": None,
            "logl_kwargs": None,
            "ptform_args": None,
            "ptform_kwargs": None,
            "gradient": None,
            "grad_args": None,
            "grad_kwargs": None,
            "compute_jac": False,
            "enlarge": None,
            "bootstrap": 0,
            "vol_dec": 0.5,
            "vol_check": 2.0,
            "walks": 25,
            "facc": 0.5,
            "slices": 5,
            "fmove": 0.9,
            "max_move": 100,
            "update_func": None,


        })


    
    corner_style: CornerStyle =CornerStyle()
    

    
@dataclass
class MLEDefault:
    default_minimizer: Optimizer = Optimizer.minuit
    default_minimizer_algorithm: Optional[str] = None
    default_minimizer_callback: Optional[str] = None
    contour_cmap: MPLCmap = MPLCmap.Pastel1
    contour_background: str = 'white'
    contour_level_1: str = '#ffa372'
    contour_level_2: str = '#ed6663'
    contour_level_3: str = '#0f4c81'
    profile_color: str = 'k'

    profile_level_1: str = '#ffa372'
    profile_level_2: str = '#ed6663'
    profile_level_3: str = '#0f4c81'
