# Supplementary material for: Fuzzy information recognition and translation processing in English interpretation based on a generalized maximum likelihood ratio algorithm
Source: PeerJ Comput Sci. 2024 Jan 31;10:e1668. doi: 10.7717/peerj-cs.1668 (PMC10909210; doi:10.7717/peerj-cs.1668)
Supplement: Supplemental Information 1 [file peerj-cs-10-1668-s001.zip › Code/code/threeML/config/point_source_structure.py]

from dataclasses import dataclass, field
from enum import Enum, Flag, IntEnum
from typing import Any, Dict, List, Optional

import matplotlib.pyplot as plt
from omegaconf import II, MISSING, SI, OmegaConf

class IntegrateMethod(IntEnum):
    trapz = 0
    quad = 1


@dataclass
class PointSourceDefaults:
    integrate_flux_method: IntegrateMethod = IntegrateMethod.trapz
    max_number_samples: int = 5000
