# Supplementary material for: Fuzzy information recognition and translation processing in English interpretation based on a generalized maximum likelihood ratio algorithm
Source: PeerJ Comput Sci. 2024 Jan 31;10:e1668. doi: 10.7717/peerj-cs.1668 (PMC10909210; doi:10.7717/peerj-cs.1668)
Supplement: Supplemental Information 1 [file peerj-cs-10-1668-s001.zip › Code/code/threeML/data/fermipy_basic_config.yml]

# This is a very basic configuration for the Fermipy LAT plugin

data:
  evfile :
  scfile :

binning:
  roiwidth   : 10.0
  binsz      : 0.1
  binsperdec : 8

selection :
  emin : 100.
  emax : 100000.
  zmax    : 100
  evclass : 128
  evtype  : 3
  filter  : 'DATA_QUAL>0 && LAT_CONFIG==1'
  ra :
  dec :

logging:
  verbosity : 2
  chatter   : 2
