# Supplementary material for: Fuzzy information recognition and translation processing in English interpretation based on a generalized maximum likelihood ratio algorithm
Source: PeerJ Comput Sci. 2024 Jan 31;10:e1668. doi: 10.7717/peerj-cs.1668 (PMC10909210; doi:10.7717/peerj-cs.1668)
Supplement: Supplemental Information 1 [file peerj-cs-10-1668-s001.zip › Code/code/threeML/io/__init__.py]

from .logging import (activate_logs, activate_progress_bars, activate_warnings,
                      debug_mode, loud_mode, quiet_mode, setup_logger,
                      silence_logs, silence_progress_bars, silence_warnings,
                      toggle_progress_bars, update_logging_level)
from .plotting.get_style import get_threeML_style, set_threeML_style
