# Supplementary material for: Fuzzy information recognition and translation processing in English interpretation based on a generalized maximum likelihood ratio algorithm
Source: PeerJ Comput Sci. 2024 Jan 31;10:e1668. doi: 10.7717/peerj-cs.1668 (PMC10909210; doi:10.7717/peerj-cs.1668)
Supplement: Supplemental Information 1 [file peerj-cs-10-1668-s001.zip › Code/code/threeML/io/configuration.py]

# This file contains some defaults, like locations of files, which should not
# change much but benefits anyway of being in one central location

import os


def get_user_data_path():

    user_data = os.path.join(os.path.expanduser("~"), ".threeml", "data")

    # Create it if doesn't exist
    if os.path.exists(user_data):

        return user_data

    else:

        os.makedirs(user_data)

        return user_data
