# Supplementary material for: Fuzzy information recognition and translation processing in English interpretation based on a generalized maximum likelihood ratio algorithm
Source: PeerJ Comput Sci. 2024 Jan 31;10:e1668. doi: 10.7717/peerj-cs.1668 (PMC10909210; doi:10.7717/peerj-cs.1668)
Supplement: Supplemental Information 1 [file peerj-cs-10-1668-s001.zip › Code/code/threeML/io/dict_with_pretty_print.py]

from __future__ import print_function
import yaml
from threeML.io.rich_display import display
import collections


class DictWithPrettyPrint(collections.OrderedDict):
    """
    A dictionary with a _repr_html method for the Jupyter notebook

    """

    def display(self):
        return display(self)

    def __str__(self):

        string_repr = yaml.dump(dict(self), default_flow_style=False)

        return string_repr

    def _repr_pretty_(self, pp, cycle):

        print(self.__str__())

    def _repr_html_(self):

        string_repr = self.__str__()

        return "<pre>%s</pre>" % string_repr
