# Supplementary material for: Fuzzy information recognition and translation processing in English interpretation based on a generalized maximum likelihood ratio algorithm
Source: PeerJ Comput Sci. 2024 Jan 31;10:e1668. doi: 10.7717/peerj-cs.1668 (PMC10909210; doi:10.7717/peerj-cs.1668)
Supplement: Supplemental Information 1 [file peerj-cs-10-1668-s001.zip › Code/code/threeML/io/download_from_ftp.py]

import ftplib
import os
import urllib.error
import urllib.parse
import urllib.request

from future import standard_library

from threeML.utils.progress_bar import tqdm

standard_library.install_aliases()


def download_file_from_ftp(ftp_url, destination_directory):
    assert ftp_url[-1] != "/", (
        "A URL for a file cannot end in / (received: %s)" % ftp_url
    )

    tokens = ftp_url.split("/")
    server_url = "/".join(tokens[:-1])
    filename = tokens[-1]

    return download_files_from_directory_ftp(
        server_url, destination_directory, [filename]
    )[0]


def download_files_from_directory_ftp(
    ftp_url, destination_directory, filenames=None, namefilter=None
):
    # Parse url
    tokens = urllib.parse.urlparse(ftp_url)
    serverAddress = tokens.netloc
    directory = tokens.path

    # if no filename has been specified, connect first to retrieve the list of files to download

    if filenames == None:

        # Connect to server and log in

        ftp = ftplib.FTP(serverAddress, "anonymous", "", "", timeout=60)

        try:

            ftp.login()

        except:
            # Maybe we are already logged in

            try:

                ftp.cwd("/")

            except:

                # nope! don't know what is happening
                raise

        # Move to origin directory

        ftp.cwd(directory)

        # Retrieve list of files

        filenames = []
        ftp.retrlines("NLST", filenames.append)

        # Close connection (will reopen later)

        ftp.close()

    # Download files with progress report

    downloaded_files = []

    for i, filename in enumerate(tqdm(filenames)):

        if namefilter != None and filename.find(namefilter) < 0:

            # Filename does not match, do not download it
            continue

        else:

            local_filename = os.path.join(destination_directory, filename)

            urllib.request.urlretrieve(
                "ftp://%s/%s/%s" % (serverAddress, directory, filename),
                local_filename,
            )

            urllib.request.urlcleanup()

            downloaded_files.append(local_filename)

    return downloaded_files
