# Supplementary material for: Fuzzy information recognition and translation processing in English interpretation based on a generalized maximum likelihood ratio algorithm
Source: PeerJ Comput Sci. 2024 Jan 31;10:e1668. doi: 10.7717/peerj-cs.1668 (PMC10909210; doi:10.7717/peerj-cs.1668)
Supplement: Supplemental Information 1 [file peerj-cs-10-1668-s001.zip › Code/code/threeML/io/hdf5_utils.py]

import numpy as np
import h5py


def recursively_save_dict_contents_to_group(h5file, path, dic):
    """

    save a dictionary to an HDf5 file

    :param h5file: 
    :param path: 
    :param dic: 
    :returns: 
    :rtype: 

    """

    for key, item in dic.items():
        if isinstance(item, (np.ndarray, np.int64, np.float64, str, bytes, float, int)):
            h5file[path + "/" + key] = item

        elif item is None:

            h5file[path + "/" + key] = "NONE_TYPE"
        
        elif isinstance(item, dict):
            recursively_save_dict_contents_to_group(
                h5file, path + "/" + key + "/", item
            )
        else:
            raise ValueError("Cannot save %s type" % type(item))


def recursively_load_dict_contents_from_group(h5file, path):
    """

    read a dictionary from and HDF5 file

    :param h5file: 
    :param path: 
    :returns: 
    :rtype: 

    """

    ans = {}

    for key, item in h5file[path].items():

        if isinstance(item, h5py._hl.dataset.Dataset):
            tmp = item[()]

            try:

               ans[key] = tmp.decode("utf-8")

            except:

                ans[key] = tmp
                

            if ans[key] == "NONE_TYPE":

                ans[key] = None
            
        elif isinstance(item, h5py._hl.group.Group):
            ans[key] = recursively_load_dict_contents_from_group(
                h5file, path + "/" + key + "/"
            )
    return ans
