# Supplementary material for: Fuzzy information recognition and translation processing in English interpretation based on a generalized maximum likelihood ratio algorithm
Source: PeerJ Comput Sci. 2024 Jan 31;10:e1668. doi: 10.7717/peerj-cs.1668 (PMC10909210; doi:10.7717/peerj-cs.1668)
Supplement: Supplemental Information 1 [file peerj-cs-10-1668-s001.zip › Code/code/threeML/io/package_data.py]

import os
from pathlib import Path

import pkg_resources


def get_path_of_data_file(data_file) -> Path:
    """
    Used to get internal testing data and for examples.
    Not for user data

    :param data_file: data file inside internal 3ML directory
    :type data_file:
    :returns:

    """

    file_path = pkg_resources.resource_filename(
        "threeML", "data/%s" % data_file
    )

    p: Path = Path(file_path)

    if p.is_file():

        return p

    else:

        raise RuntimeError(
            f" the file {data_file} is not in the threeml/data directory "
            "it is possible you are using this function incorrectly "
            "as it is only meant for internal files"
        )


def get_path_of_data_dir() -> Path:
    """
    Used to get internal testing data and for examples.
    Not for user data

    :returns:

    """

    file_path = pkg_resources.resource_filename("threeML", "data")

    return Path(file_path)


def get_path_of_user_dir() -> Path:
    """
    Returns the path of the directory containing the user data (~/.threeML)

    :return: an absolute path
    """
    user_dir: Path = Path().home() / ".threeML"

    if not user_dir.exists():

        user_dir.mkdir()

    return user_dir


def get_path_of_user_config() -> Path:

    if os.environ.get("THREEML_CONFIG") is not None:

        config_path: Path = Path(os.environ.get("THREEML_CONFIG"))

    else:

        config_path: Path = Path().home() / ".config" / "threeML"

    if not config_path.exists():

        config_path.mkdir(parents=True)

    return config_path


__all__ = [
    "get_path_of_data_file",
    "get_path_of_data_dir",
    "get_path_of_user_dir",
    "get_path_of_user_config",
]
