# Supplementary material for: Fuzzy information recognition and translation processing in English interpretation based on a generalized maximum likelihood ratio algorithm
Source: PeerJ Comput Sci. 2024 Jan 31;10:e1668. doi: 10.7717/peerj-cs.1668 (PMC10909210; doi:10.7717/peerj-cs.1668)
Supplement: Supplemental Information 1 [file peerj-cs-10-1668-s001.zip › Code/code/threeML/io/plotting/get_style.py]

import matplotlib.pyplot as plt

from threeML.io.package_data import get_path_of_data_file
from threeML.config import threeML_config

_submenu = threeML_config.plotting

def set_threeML_style() -> None:
    plt.style.use(str(get_path_of_data_file(_submenu.mplstyle)))


def get_threeML_style() -> str:

    return str(get_path_of_data_file(_submenu.mplstyle))
