# Supplementary material for: Fuzzy information recognition and translation processing in English interpretation based on a generalized maximum likelihood ratio algorithm
Source: PeerJ Comput Sci. 2024 Jan 31;10:e1668. doi: 10.7717/peerj-cs.1668 (PMC10909210; doi:10.7717/peerj-cs.1668)
Supplement: Supplemental Information 1 [file peerj-cs-10-1668-s001.zip › Code/code/threeML/io/plotting/model_plot.py]

from builtins import object

__author__ = "grburgess"

import warnings
from typing import List

import astropy.units as u
import matplotlib.pyplot as plt
import numpy as np
from astropy.visualization import quantity_support

from threeML.config.config import threeML_config
from threeML.io.calculate_flux import (_collect_sums_into_dictionaries,
                                       _setup_analysis_dictionaries)
from threeML.io.logging import setup_logger
from threeML.io.package_data import get_path_of_data_file
from threeML.io.plotting.cmap_cycle import cmap_intervals
from threeML.utils.progress_bar import tqdm

plt.style.use(str(get_path_of_data_file("threeml.mplstyle")))


log = setup_logger(__name__)


def plot_point_source_spectra(*analysis_results, **kwargs):

    log.error(
        "plot_point_source_spectra() has been replaced by plot_spectra().")
    return plot_spectra(*analysis_results, **kwargs)


def plot_spectra(*analysis_results, **kwargs) -> plt.Figure:
    """

    plotting routine for fitted point source spectra


    :param analysis_results: fitted JointLikelihood or BayesianAnalysis objects
    :param sources_to_use: (optional) list of PointSource string names to plot from the analysis
    :param energy_unit: (optional) astropy energy unit in string form (can also be frequency)
    :param flux_unit: (optional) astropy flux unit in string form
    :param confidence_level: (optional) confidence level to use (default: 0.68)
    :param ene_min: (optional) minimum energy to plot
    :param ene_max: (optional) maximum energy to plot
    :param num_ene: (optional) number of energies to plot
    :param use_components: (optional) True or False to plot the spectral components
    :param components_to_use: (optional) list of string names of the components to plot: including 'total'
    will also plot the total spectrum
    :param sum_sources: (optional) some all the MLE and Bayesian sources
    :param show_contours: (optional) True or False to plot the contour region
    :param plot_style_kwargs: (optional) dictionary of MPL plot styling for the best fit curve
    :param contour_style_kwargs: (optional) dictionary of MPL plot styling for the contour regions
    :param fit_cmap: MPL color map to iterate over for plotting multiple analyses
    :param contour_cmap: MPL color map to iterate over for plotting contours for  multiple analyses
    :param subplot: subplot to use
    :param xscale: 'log' or 'linear'
    :param yscale: 'log' or 'linear'
    :param include_extended: True or False, also plot extended source spectra.
    :return:
    """

    # allow matplotlib to plot quantities to the access

    quantity_support()

    _sub_menu = threeML_config.model_plot.point_source_plot

    _defaults = {
        "fit_cmap": _sub_menu.fit_cmap.value,
        "contour_cmap": _sub_menu.contour_cmap.value,
        "contour_colors": None,
        "fit_colors": None,
        "confidence_level": 0.68,
        "equal_tailed": True,
        "best_fit": "median",
        "energy_unit": _sub_menu.ene_unit,
        "flux_unit": _sub_menu.flux_unit,
        "ene_min": _sub_menu.emin,
        "ene_max": _sub_menu.emax,
        "num_ene": _sub_menu.num_ene,
        "use_components": False,
        "components_to_use": [],
        "sources_to_use": [],
        "sum_sources": False,
        "show_contours": True,
        "plot_style_kwargs": _sub_menu.plot_style,
        "contour_style_kwargs": _sub_menu.contour_style,
        "show_legend": _sub_menu.show_legend,
        "legend_kwargs": _sub_menu.legend_style,
        "subplot": None,
        "xscale": "log",
        "yscale": "log",
        "include_extended": False,
    }

    for key, value in kwargs.items():

        if key in _defaults:
            _defaults[key] = value

    if isinstance(_defaults["ene_min"], u.Quantity):

        if not isinstance(_defaults["ene_max"], u.Quantity):
            log.error("both energy arguments must be Quantities")
            raise RuntimeError()

    if isinstance(_defaults["ene_max"], u.Quantity):

        if not isinstance(_defaults["ene_min"], u.Quantity):
            log.error("both energy arguments must be Quantities")
            raise RuntimeError()

    if isinstance(_defaults["ene_max"], u.Quantity):

        energy_range = np.linspace(
            _defaults["ene_min"], _defaults["ene_max"], _defaults["num_ene"]
        )  # type: u.Quantity

        #_defaults["energy_unit"] = energy_range.unit

        if _defaults["xscale"] == "log":
            energy_range = (
                np.logspace(
                    np.log10(energy_range.min().value),
                    np.log10(energy_range.max().value),
                    _defaults["num_ene"],
                )
                * energy_range.unit
            )

            energy_range = energy_range.to(
                _defaults["energy_unit"], equivalencies=u.spectral())

    else:

        energy_range = np.logspace(
            np.log10(_defaults["ene_min"]),
            np.log10(_defaults["ene_max"]),
            _defaults["num_ene"],
        ) * u.Unit(_defaults["energy_unit"])

        # scale the units to the defaults

        _defaults["ene_min"] = _defaults["ene_min"] * \
            u.Unit(_defaults["energy_unit"])
        _defaults["ene_max"] = _defaults["ene_max"] * \
            u.Unit(_defaults["energy_unit"])

    (
        mle_analyses,
        bayesian_analyses,
        num_sources_to_plot,
        duplicate_keys,
    ) = _setup_analysis_dictionaries(
        analysis_results,
        energy_range,
        _defaults["energy_unit"],
        _defaults["flux_unit"],
        _defaults["use_components"],
        _defaults["components_to_use"],
        _defaults["confidence_level"],
        _defaults["equal_tailed"],
        differential=True,
        sources_to_use=_defaults["sources_to_use"],
        include_extended=_defaults["include_extended"],
    )

    # we are now ready to plot.
    # all calculations have been made.

    # if we are not going to sum sources

    if not _defaults["sum_sources"]:

        if _defaults["fit_colors"] is None:

            color_fit = cmap_intervals(
                num_sources_to_plot + 1, _defaults["fit_cmap"])

        else:

            # duck typing
            if isinstance(_defaults["fit_colors"], (str, str)):

                color_fit = [_defaults["fit_colors"]] * num_sources_to_plot

            elif isinstance(_defaults["fit_colors"], list):

                assert len(_defaults["fit_colors"]) == num_sources_to_plot, (
                    "list of colors (%d) must be the same length as sources ot plot (%s)"
                    % (len(_defaults["fit_colors"]), num_sources_to_plot)
                )

                color_fit = _defaults["fit_colors"]

            else:
                raise ValueError(
                    "Can not setup color, wrong type:", type(
                        _defaults["fit_colors"])
                )

        if _defaults["contour_colors"] is None:

            color_contour = cmap_intervals(
                num_sources_to_plot + 1, _defaults["contour_cmap"]
            )

        else:

            # duck typing
            if isinstance(_defaults["contour_colors"], (str, str)):

                color_contour = [
                    _defaults["contour_colors"]] * num_sources_to_plot

            elif isinstance(_defaults["contour_colors"], list):

                assert len(_defaults["contour_colors"]) == num_sources_to_plot, (
                    "list of colors (%d) must be the same length as sources ot plot (%s)"
                    % (len(_defaults["contour_colors"]), num_sources_to_plot)
                )

                color_contour = _defaults["fit_colors"]

            else:
                raise ValueError(
                    "Can not setup contour color, wrong type:",
                    type(_defaults["contour_colors"]),
                )

        color_itr = 0

        # go thru the mle analysis and plot spectra

        plotter = SpectralContourPlot(
            num_sources_to_plot,
            xscale=_defaults["xscale"],
            yscale=_defaults["yscale"],
            show_legend=_defaults["show_legend"],
            plot_kwargs=_defaults["plot_style_kwargs"],
            contour_kwargs=_defaults["contour_style_kwargs"],
            legend_kwargs=_defaults["legend_kwargs"],
            emin=_defaults["ene_min"],
            emax=_defaults["ene_max"],
            subplot=_defaults["subplot"],
        )

        for key in list(mle_analyses.keys()):

            # we won't assume to plot the total until the end

            plot_total = False

            if _defaults["use_components"]:

                # if this source has no components or none that we wish to plot
                # then we will plot the total spectrum after this

                if (not list(mle_analyses[key]["components"].keys())) or (
                    "total" in _defaults["components_to_use"]
                ):
                    plot_total = True

                for component in list(mle_analyses[key]["components"].keys()):

                    positive_error = None
                    negative_error = None

                    # extract the information and plot it

                    if _defaults["best_fit"] == "average":

                        best_fit = mle_analyses[key]["components"][component].average

                    else:

                        best_fit = mle_analyses[key]["components"][component].median

                    if _defaults["show_contours"]:
                        positive_error = mle_analyses[key]["components"][
                            component
                        ].upper_error
                        negative_error = mle_analyses[key]["components"][
                            component
                        ].lower_error

                        neg_mask = negative_error <= 0

                        # replace with small number

                        negative_error[neg_mask] = min(best_fit) * 0.9

                    label = "%s: %s" % (key, component)

                    # this is where we keep track of duplicates

                    if key in duplicate_keys:
                        label = "%s: MLE" % label

                    if mle_analyses[key]["components"][component].is_dimensionless:

                        plotter.add_dimensionless_model(
                            energy_range=energy_range,
                            best_fit=best_fit,
                            color=color_fit[color_itr],
                            upper_error=positive_error,
                            lower_error=negative_error,
                            contour_color=color_contour[color_itr],
                            label=label,
                        )

                    else:

                        plotter.add_model(
                            energy_range=energy_range,
                            best_fit=best_fit,
                            color=color_fit[color_itr],
                            upper_error=positive_error,
                            lower_error=negative_error,
                            contour_color=color_contour[color_itr],
                            label=label,
                        )

                    color_itr += 1

            else:

                plot_total = True

            if plot_total:

                # it ends up that we need to plot the total spectrum
                # which is just a repeat of the process

                if _defaults["best_fit"] == "average":

                    best_fit = mle_analyses[key]["fitted point source"].average

                else:

                    best_fit = mle_analyses[key]["fitted point source"].median

                if _defaults["show_contours"]:

                    positive_error = mle_analyses[key][
                        "fitted point source"
                    ].upper_error
                    negative_error = mle_analyses[key][
                        "fitted point source"
                    ].lower_error

                    neg_mask = negative_error <= 0

                    # replace with small number

                    negative_error[neg_mask] = min(best_fit) * 0.9

                else:

                    positive_error = None
                    negative_error = None

                label = "%s" % key

                if key in duplicate_keys:
                    label = "%s: MLE" % label

                plotter.add_model(
                    energy_range=energy_range,
                    best_fit=best_fit,
                    color=color_fit[color_itr],
                    upper_error=positive_error,
                    lower_error=negative_error,
                    contour_color=color_contour[color_itr],
                    label=label,
                )

                color_itr += 1

        # we will do the exact same thing for the bayesian analyses

        for key in list(bayesian_analyses.keys()):

            plot_total = False

            if _defaults["use_components"]:

                if (not list(bayesian_analyses[key]["components"].keys())) or (
                    "total" in _defaults["components_to_use"]
                ):
                    plot_total = True

                for component in list(bayesian_analyses[key]["components"].keys()):

                    positive_error = None
                    negative_error = None

                    if _defaults["best_fit"] == "average":

                        best_fit = bayesian_analyses[key]["components"][
                            component
                        ].average

                    else:

                        best_fit = bayesian_analyses[key]["components"][
                            component
                        ].median

                    if _defaults["show_contours"]:
                        positive_error = bayesian_analyses[key]["components"][
                            component
                        ].upper_error
                        negative_error = bayesian_analyses[key]["components"][
                            component
                        ].lower_error

                    label = "%s: %s" % (key, component)

                    if key in duplicate_keys:
                        label = "%s: Bayesian" % label

                    if bayesian_analyses[key]["components"][component].is_dimensionless:

                        plotter.add_dimensionless_model(
                            energy_range=energy_range,
                            best_fit=best_fit,
                            color=color_fit[color_itr],
                            upper_error=positive_error,
                            lower_error=negative_error,
                            contour_color=color_contour[color_itr],
                            label=label,
                        )

                    else:

                        plotter.add_model(
                            energy_range=energy_range,
                            best_fit=best_fit,
                            color=color_fit[color_itr],
                            upper_error=positive_error,
                            lower_error=negative_error,
                            contour_color=color_contour[color_itr],
                            label=label,
                        )

                    color_itr += 1

            else:

                plot_total = True

            if plot_total:

                if _defaults["best_fit"] == "average":

                    best_fit = bayesian_analyses[key]["fitted point source"].average

                else:

                    best_fit = bayesian_analyses[key]["fitted point source"].median

                positive_error = None
                negative_error = None

                if _defaults["show_contours"]:
                    positive_error = bayesian_analyses[key][
                        "fitted point source"
                    ].upper_error
                    negative_error = bayesian_analyses[key][
                        "fitted point source"
                    ].lower_error

                label = "%s" % key

                if key in duplicate_keys:
                    label = "%s: Bayesian" % label

                plotter.add_model(
                    energy_range=energy_range,
                    best_fit=best_fit,
                    color=color_fit[color_itr],
                    upper_error=positive_error,
                    lower_error=negative_error,
                    contour_color=color_contour[color_itr],
                    label=label,
                )

                color_itr += 1

    else:
        # now we sum sources instead

        # we keep MLE and Bayes apart because it makes no
        # sense to sum them together

        (
            total_analysis_mle,
            component_sum_dict_mle,
            num_sources_to_plot,
        ) = _collect_sums_into_dictionaries(
            mle_analyses, _defaults["use_components"], _defaults["components_to_use"]
        )

        (
            total_analysis_bayes,
            component_sum_dict_bayes,
            num_sources_to_plot_bayes,
        ) = _collect_sums_into_dictionaries(
            bayesian_analyses,
            _defaults["use_components"],
            _defaults["components_to_use"],
        )

        num_sources_to_plot += num_sources_to_plot_bayes

        plotter = SpectralContourPlot(
            num_sources_to_plot,
            xscale=_defaults["xscale"],
            yscale=_defaults["yscale"],
            show_legend=_defaults["show_legend"],
            plot_kwargs=_defaults["plot_style_kwargs"],
            contour_kwargs=_defaults["contour_style_kwargs"],
            legend_kwargs=_defaults["legend_kwargs"],
            emin=_defaults["ene_min"],
            emax=_defaults["ene_max"],
            subplot=_defaults["subplot"],
        )

        color_fit = cmap_intervals(num_sources_to_plot, _defaults["fit_cmap"])
        color_contour = cmap_intervals(
            num_sources_to_plot, _defaults["contour_cmap"])
        color_itr = 0

        if _defaults["use_components"] and list(component_sum_dict_mle.keys()):

            # we have components to plot

            for component, values in component_sum_dict_mle.items():

                summed_analysis = sum(values)

                if _defaults["best_fit"] == "average":

                    best_fit = summed_analysis.average

                else:

                    best_fit = summed_analysis.median

                positive_error = None
                negative_error = None

                if _defaults["show_contours"]:
                    positive_error = summed_analysis.upper_error

                    negative_error = summed_analysis.lower_error

                    neg_mask = negative_error <= 0

                    # replace with small number

                    negative_error[neg_mask] = min(best_fit) * 0.9

                if np.any(
                    [c.is_dimensionless for c in component_sum_dict_mle[component]]
                ):

                    plotter.add_dimensionless_model(
                        energy_range=energy_range,
                        best_fit=best_fit,
                        color=color_fit[color_itr],
                        upper_error=positive_error,
                        lower_error=negative_error,
                        contour_color=color_contour[color_itr],
                        label="%s: MLE" % component,
                    )

                else:

                    plotter.add_model(
                        energy_range=energy_range,
                        best_fit=best_fit,
                        color=color_fit[color_itr],
                        upper_error=positive_error,
                        lower_error=negative_error,
                        contour_color=color_contour[color_itr],
                        label="%s: MLE" % component,
                    )

                color_itr += 1

        if total_analysis_mle:

            # we will sum and plot the total
            # analysis

            summed_analysis = sum(total_analysis_mle)

            if _defaults["best_fit"] == "average":

                best_fit = summed_analysis.average

            else:

                best_fit = summed_analysis.median

            positive_error = None
            negative_error = None

            if _defaults["show_contours"]:
                positive_error = best_fit + summed_analysis.upper_error

                negative_error = best_fit - summed_analysis.lower_error

                neg_mask = negative_error <= 0

                # replace with small number

                negative_error[neg_mask] = min(best_fit) * 0.9

            plotter.add_model(
                energy_range=energy_range,
                best_fit=best_fit,
                color=color_fit[color_itr],
                upper_error=positive_error,
                lower_error=negative_error,
                contour_color=color_contour[color_itr],
                label="total: MLE",
            )

            color_itr += 1

        if _defaults["use_components"] and list(component_sum_dict_bayes.keys()):

            # we have components to plot

            for component, values in component_sum_dict_bayes.items():

                summed_analysis = sum(values)

                if _defaults["best_fit"] == "average":

                    best_fit = summed_analysis.average

                else:

                    best_fit = summed_analysis.median

                positive_error = None
                negative_error = None

                if _defaults["show_contours"]:
                    positive_error = summed_analysis.upper_error

                    negative_error = summed_analysis.lower_error

                if np.any(
                    [c.is_dimensionless for c in component_sum_dict_bayes[component]]
                ):

                    plotter.add_dimensionless_model(
                        energy_range=energy_range,
                        best_fit=best_fit,
                        color=color_fit[color_itr],
                        upper_error=positive_error,
                        lower_error=negative_error,
                        contour_color=color_contour[color_itr],
                        label="%s: Bayesian" % component,
                    )

                else:

                    plotter.add_model(
                        energy_range=energy_range,
                        best_fit=best_fit,
                        color=color_fit[color_itr],
                        upper_error=positive_error,
                        lower_error=negative_error,
                        contour_color=color_contour[color_itr],
                        label="%s: Bayesian" % component,
                    )

                color_itr += 1

        if total_analysis_bayes:

            # we will sum and plot the total
            # analysis

            summed_analysis = sum(total_analysis_bayes)

            if _defaults["best_fit"] == "average":

                best_fit = summed_analysis.average

            else:

                best_fit = summed_analysis.median

            positive_error = None
            negative_error = None

            if _defaults["show_contours"]:
                positive_error = summed_analysis.upper_error

                negative_error = summed_analysis.lower_error

            plotter.add_model(
                energy_range=energy_range,
                best_fit=best_fit,
                color=color_fit[color_itr],
                upper_error=positive_error,
                lower_error=negative_error,
                contour_color=color_contour[color_itr],
                label="total: Bayesian",
            )

        color_itr += 1

    return plotter.finalize(_defaults)


class SpectralContourPlot(object):
    def __init__(
        self,
        n_total,
        xscale="log",
        yscale="log",
        show_legend=True,
        plot_kwargs=None,
        contour_kwargs=None,
        legend_kwargs=None,
        emin=None,
        emax=None,
        subplot=None,
    ):

        self._n_total = n_total

        self._show_legend = show_legend
        self._legend_kwargs = legend_kwargs
        self._emin = emin
        self._emax = emax
        self._plot_kwargs = plot_kwargs
        self._contour_kwargs = contour_kwargs

        if subplot is None:

            self._fig, self._ax = plt.subplots()

        else:

            self._ax = subplot

            self._fig = self._ax.get_figure()

        self._ax_right = None
        self._n_plotted = 0

        self._xscale = xscale
        self._yscale = yscale

    def add_model(
        self,
        energy_range,
        best_fit,
        color,
        upper_error=None,
        lower_error=None,
        contour_color=None,
        label="model",
    ):

        self._ax.plot(
            energy_range, best_fit, color=color, label=label, **self._plot_kwargs
        )

        if (upper_error is not None) and (lower_error is not None):
            self._ax.fill_between(
                energy_range,
                lower_error,
                upper_error,
                facecolor=contour_color,
                **self._contour_kwargs
            )

    def add_dimensionless_model(
        self,
        energy_range,
        best_fit,
        color,
        upper_error=None,
        lower_error=None,
        contour_color=None,
        label="model",
    ):

        if self._n_total > 1:

            if self._ax_right is None:
                self._ax_right = self._ax.twinx()

            self._ax_right.plot(
                energy_range, best_fit, color=color, label=label, **self._plot_kwargs
            )

            if (upper_error is not None) and (lower_error is not None):
                self._ax_right.fill_between(
                    energy_range,
                    lower_error,
                    upper_error,
                    facecolor=contour_color,
                    **self._contour_kwargs
                )

        else:

            self.add_model(
                energy_range,
                best_fit,
                color,
                upper_error,
                lower_error,
                contour_color,
                label,
            )

    def finalize(self, _defaults):

        self._ax.set_xscale(self._xscale)
        self._ax.set_yscale(self._yscale)

        if self._show_legend:

            self._ax.legend(**self._legend_kwargs)

        if self._ax_right is not None:
            self._ax_right.set_yscale(self._yscale)

            self._ax_right.set_ylabel("Arbitrary units")

            if self._show_legend:
                self._ax_right.legend(**self._legend_kwargs)

        log.debug(
            f'converting {self._emin.unit} to {_defaults["energy_unit"]}')

        try:
            self._ax.set_xlim([self._emin.to(_defaults["energy_unit"],
                                             equivalencies=u.spectral()),
                               self._emax.to(_defaults["energy_unit"],
                                             equivalencies=u.spectral())])

        except:

            pass

        if isinstance(self._emin, u.Quantity) and self._show_legend:

            # This workaround is needed because of a bug in astropy that would break the plotting of the legend
            # (see issue #7504 in the Astropy github repo)

            eemin = self._emin.to(self._ax.xaxis.get_units(),
                                  equivalencies=u.spectral()).value
            eemax = self._emax.to(self._ax.xaxis.get_units(),
                                  equivalencies=u.spectral()).value

            self._ax.set_xlim([eemin, eemax])

            self._ax.xaxis.converter = None

        return self._fig
