# Supplementary material for: Fuzzy information recognition and translation processing in English interpretation based on a generalized maximum likelihood ratio algorithm
Source: PeerJ Comput Sci. 2024 Jan 31;10:e1668. doi: 10.7717/peerj-cs.1668 (PMC10909210; doi:10.7717/peerj-cs.1668)
Supplement: Supplemental Information 1 [file peerj-cs-10-1668-s001.zip › Code/code/threeML/io/rich_display.py]

from __future__ import print_function

# This module handle the lazy dependence on IPython


def fallback_display(x):

    print(x)


try:

    from IPython.display import display

except ImportError:

    display = fallback_display
