# Supplementary material for: Fuzzy information recognition and translation processing in English interpretation based on a generalized maximum likelihood ratio algorithm
Source: PeerJ Comput Sci. 2024 Jan 31;10:e1668. doi: 10.7717/peerj-cs.1668 (PMC10909210; doi:10.7717/peerj-cs.1668)
Supplement: Supplemental Information 1 [file peerj-cs-10-1668-s001.zip › Code/code/threeML/io/serialization.py]

from future import standard_library

standard_library.install_aliases()
from threeML.classicMLE.joint_likelihood import JointLikelihood
from threeML.bayesian.bayesian_analysis import BayesianAnalysis

__all__ = []

# copyreg is called copy_reg in python2
try:

    import copyreg  # py3

except ImportError:

    import copyreg as copyreg  # py2


# Serialization for JointLikelihood object
def pickle_joint_likelihood(jl):

    return JointLikelihood, (jl.likelihood_model, jl.data_list)


copyreg.pickle(JointLikelihood, pickle_joint_likelihood)

# Serialization for BayesianAnalysis object
def pickle_bayesian_analysis(bs):

    return BayesianAnalysis, (bs.likelihood_model, bs.data_list)


copyreg.pickle(BayesianAnalysis, pickle_bayesian_analysis)
