# Supplementary material for: Fuzzy information recognition and translation processing in English interpretation based on a generalized maximum likelihood ratio algorithm
Source: PeerJ Comput Sci. 2024 Jan 31;10:e1668. doi: 10.7717/peerj-cs.1668 (PMC10909210; doi:10.7717/peerj-cs.1668)
Supplement: Supplemental Information 1 [file peerj-cs-10-1668-s001.zip › Code/code/threeML/io/suppress_stdout.py]

from builtins import object
import contextlib
import sys


class _DummyFile(object):
    def write(self, x):
        pass

    def flush(self, *args, **kwargs):
        pass


@contextlib.contextmanager
def suppress_stdout():
    """
    Temporarily suppress the output from a function

    :return: None
    """

    save_stdout = sys.stdout

    sys.stdout = _DummyFile()

    yield

    sys.stdout = save_stdout
