# Supplementary material for: Fuzzy information recognition and translation processing in English interpretation based on a generalized maximum likelihood ratio algorithm
Source: PeerJ Comput Sci. 2024 Jan 31;10:e1668. doi: 10.7717/peerj-cs.1668 (PMC10909210; doi:10.7717/peerj-cs.1668)
Supplement: Supplemental Information 1 [file peerj-cs-10-1668-s001.zip › Code/code/threeML/io/table.py]

# Author: Giacomo Vianello (giacomov@slac.stanford.edu)

# A hack on the astropy Table class to make its output
# more appealing, especially when in the Ipython notebook

import pandas as pd
import astropy.table
from astromodels.utils.long_path_formatter import long_path_formatter


class Table(astropy.table.Table):
    def _base_repr_(self, html=False, show_name=True, **kwargs):
        """Override the method in the astropy.Table class
        to avoid displaying the description, and the format
        of the columns"""

        tableid = "table{id}".format(id=id(self))

        data_lines, outs = self.formatter._pformat_table(
            self,
            tableid=tableid,
            html=html,
            max_width=(-1 if html else None),
            show_name=show_name,
            show_unit=None,
            show_dtype=False,
        )

        out = "\n".join(data_lines)
        # if astropy.table.six.PY2 and isinstance(out, astropy.table.six.text_type):
        #     out = out.encode('utf-8')

        return out


class NumericMatrix(Table):
    def _base_repr_(self, html=False, **kwargs):
        return super(NumericMatrix, self)._base_repr_(html, show_name=False, **kwargs)
