# Supplementary material for: Fuzzy information recognition and translation processing in English interpretation based on a generalized maximum likelihood ratio algorithm
Source: PeerJ Comput Sci. 2024 Jan 31;10:e1668. doi: 10.7717/peerj-cs.1668 (PMC10909210; doi:10.7717/peerj-cs.1668)
Supplement: Supplemental Information 1 [file peerj-cs-10-1668-s001.zip › Code/code/threeML/minimizer/multinest_minimizer.py]

from builtins import range
import collections
import math
import os

import pymultinest
from astromodels.functions.priors import Uniform_prior, Log_uniform_prior

from threeML.minimizer.minimization import GlobalMinimizer
from threeML.io.file_utils import temporary_directory
from threeML.io.suppress_stdout import suppress_stdout


class MultinestMinimizer(GlobalMinimizer):

    valid_setup_keys = ("second_minimization", "live_points")

    def __init__(self, function, parameters, verbosity=10, setup_dict=None):

        super(MultinestMinimizer, self).__init__(
            function, parameters, verbosity, setup_dict
        )

    def _setup(self, user_setup_dict):

        if user_setup_dict is None:

            default_setup = {"live_points": max(100, self._Npar * 20)}

            self._setup_dict = default_setup

        else:

            for key in user_setup_dict:

                self._setup_dict[key] = user_setup_dict[key]

        # We need to wrap the function, because multinest maximizes instead of minimizing

        def func_wrapper(values, ndim, nparams):

            # values is a wrapped C class. Extract from it the values in a python list
            values_list = [values[i] for i in range(ndim)]

            return self.function(*values_list) * (-1)

        self._func_wrapper = func_wrapper

        # Now we need to build the global prior function, which in this case is just a set of uniform priors

        # MULTINEST priors are defined on the unit cube
        # and should return the value in the bounds... not the
        # probability.

        # First build a uniform prior for each parameters
        self._param_priors = collections.OrderedDict()

        for parameter_name in self.parameters:

            min_value, max_value = self.parameters[parameter_name].bounds

            assert min_value is not None, (
                "Minimum value of parameter %s is None. In order to use the Multinest "
                "minimizer you need to define proper bounds for each "
                "free parameter" % parameter_name
            )

            assert max_value is not None, (
                "Maximum value of parameter %s is None. In order to use the Multinest "
                "minimizer you need to define proper bounds for each "
                "free parameter" % parameter_name
            )

            # Compute the difference in order of magnitudes between minimum and maximum

            if min_value > 0:

                orders_of_magnitude_span = math.log10(max_value) - math.log10(min_value)

                if orders_of_magnitude_span > 2:

                    # Use a Log-uniform prior
                    self._param_priors[parameter_name] = Log_uniform_prior(
                        lower_bound=min_value, upper_bound=max_value
                    )

                else:

                    # Use a uniform prior
                    self._param_priors[parameter_name] = Uniform_prior(
                        lower_bound=min_value, upper_bound=max_value
                    )

            else:

                # Can only use a uniform prior
                self._param_priors[parameter_name] = Uniform_prior(
                    lower_bound=min_value, upper_bound=max_value
                )

        def prior(params, ndim, nparams):

            for i, (parameter_name, parameter) in enumerate(self.parameters.items()):

                try:

                    params[i] = self._param_priors[parameter_name].from_unit_cube(
                        params[i]
                    )

                except AttributeError:

                    raise RuntimeError(
                        "The prior you are trying to use for parameter %s is "
                        "not compatible with multinest" % parameter_name
                    )

        # Give a test run to the prior to check that it is working. If it crashes while multinest is going
        # it will not stop multinest from running and generate thousands of exceptions (argh!)
        n_dim = len(self.parameters)

        _ = prior([0.5] * n_dim, n_dim, [])

        self._prior = prior

    def _minimize(self):
        """
            Minimize the function using the Multinest sampler
         """

        n_dim = len(self.parameters)

        # We need to check if the MCMC
        # chains will have a place on
        # the disk to write and if not,
        # create one

        # chain_name = "multinest_minimizer/fit-"
        #
        # mcmc_chains_out_dir = ""
        # tmp = chain_name.split('/')
        # for s in tmp[:-1]:
        #     mcmc_chains_out_dir += s + '/'
        #
        # if not os.path.exists(mcmc_chains_out_dir):
        #
        #     os.makedirs(mcmc_chains_out_dir)

        with temporary_directory(
            prefix="multinest-", within_directory=os.getcwd()
        ) as mcmc_chains_out_dir:

            outputfiles_basename = os.path.join(mcmc_chains_out_dir, "fit-")

            # print("\nMultinest is exploring the parameter space...\n")

            # Reset the likelihood values
            self._log_like_values = []

            sampler = pymultinest.run(
                self._func_wrapper,
                self._prior,
                n_dim,
                n_dim,
                outputfiles_basename=outputfiles_basename,
                n_live_points=self._setup_dict["live_points"],
                multimodal=True,
                resume=False,
            )

            # Use PyMULTINEST analyzer to gather parameter info

            # NOTE: I encapsulate this to avoid the output in the constructor of Analyzer

            with suppress_stdout():

                multinest_analyzer = pymultinest.analyse.Analyzer(
                    n_params=n_dim, outputfiles_basename=outputfiles_basename
                )

            # Get the function value from the chain
            func_values = multinest_analyzer.get_equal_weighted_posterior()[:, -1]

            # Store the sample for further use (if needed)

            self._sampler = sampler

            # Get the samples from the sampler

            _raw_samples = multinest_analyzer.get_equal_weighted_posterior()[:, :-1]

        # Find the minimum of the function (i.e. the maximum of func_wrapper)

        idx = func_values.argmax()

        best_fit_values = _raw_samples[idx]

        minimum = func_values[idx] * (-1)

        return best_fit_values, minimum
