# Supplementary material for: Fuzzy information recognition and translation processing in English interpretation based on a generalized maximum likelihood ratio algorithm
Source: PeerJ Comput Sci. 2024 Jan 31;10:e1668. doi: 10.7717/peerj-cs.1668 (PMC10909210; doi:10.7717/peerj-cs.1668)
Supplement: Supplemental Information 1 [file peerj-cs-10-1668-s001.zip › Code/code/threeML/minimizer/tutorial_material.py]

from __future__ import division

from builtins import map, range, zip

import matplotlib.pyplot as plt
import numpy as np
from astromodels import (Function1D, FunctionMeta, Gaussian, Model,
                         PointSource, use_astromodels_memoization)
from past.utils import old_div
from threeML.classicMLE.joint_likelihood import JointLikelihood
from threeML.data_list import DataList
from threeML.minimizer.grid_minimizer import GridMinimizer
# from threeML.minimizer.ROOT_minimizer import ROOTMinimizer
from threeML.minimizer.minuit_minimizer import MinuitMinimizer
from threeML.plugin_prototype import PluginPrototype

# Leave these imports here, even though they look not used in the module, as they are used in the tutorial


# You don't need to do this in a normal 3ML analysis
# This is only for illustrative purposes
def get_callback(jl):
    def global_minim_callback(best_value, minimum):

        jl.likelihood_model.test.spectrum.main.shape.jump_tracking()

    return global_minim_callback


class JointLikelihoodWrap(JointLikelihood):
    def fit(self, *args, **kwargs):

        self.likelihood_model.test.spectrum.main.shape.reset_tracking()
        self.likelihood_model.test.spectrum.main.shape.start_tracking()

        with use_astromodels_memoization(False):

            try:

                super(JointLikelihoodWrap, self).fit(*args, **kwargs)

            except:

                raise

            finally:

                self.likelihood_model.test.spectrum.main.shape.stop_tracking()


def get_joint_likelihood_object_simple_likelihood():

    minus_log_L = Simple()

    # Instance a plugin (in this case a special one for illustrative purposes)
    plugin = CustomLikelihoodLike("custom")
    # Set the log likelihood function explicitly. This is not needed for any other
    # plugin
    plugin.set_minus_log_likelihood(minus_log_L)

    # Make the data list (in this case just one dataset)
    data = DataList(plugin)

    src = PointSource("test", ra=0.0, dec=0.0, spectral_shape=minus_log_L)
    model = Model(src)

    jl = JointLikelihoodWrap(model, data, verbose=False)

    return jl, model


def get_joint_likelihood_object_complex_likelihood():

    minus_log_L = Complex()

    # Instance a plugin (in this case a special one for illustrative purposes)
    plugin = CustomLikelihoodLike("custom")
    # Set the log likelihood function explicitly. This is not needed for any other
    # plugin
    plugin.set_minus_log_likelihood(minus_log_L)

    # Make the data list (in this case just one dataset)
    data = DataList(plugin)

    src = PointSource("test", ra=0.0, dec=0.0, spectral_shape=minus_log_L)
    model = Model(src)

    jl = JointLikelihoodWrap(model, data, verbose=False)

    return jl, model


def plot_likelihood_function(jl, fig=None):

    if fig is None:

        fig, sub = plt.subplots(1, 1)

    original_mu = jl.likelihood_model.test.spectrum.main.shape.mu.value

    # Let's have a look at the -log(L) by plotting it

    mus = np.arange(1, 100, 0.01)  # These are 1,2,3,4...99
    _ = plt.plot(mus, list(map(jl.minus_log_like_profile, mus)))

    _ = plt.xlabel(r"$\mu$")
    _ = plt.ylabel(r"$-\log{L(\mu)}$")

    # Reset the tracking within the function
    jl.likelihood_model.test.spectrum.main.shape.mu = original_mu

    return fig


def plot_minimizer_path(jl, points=False):
    """

    :param jl:
    :type jl: JointLikelihood
    :return:
    """

    qx_ = np.array(
        jl.likelihood_model.test.spectrum.main.shape._traversed_points, dtype=float
    )
    qy_ = np.array(
        jl.likelihood_model.test.spectrum.main.shape._returned_values, dtype=float
    )

    fig, sub = plt.subplots(1, 1)

    # Every np.nan divide a set
    qx_sets = np.split(qx_, np.where(~np.isfinite(qy_))[0])
    qy_sets = np.split(qy_, np.where(~np.isfinite(qy_))[0])

    if not points:

        # Color map
        N = len(qx_sets)
        cmap = plt.cm.get_cmap("gist_earth", N + 1)

        for i, (qx, qy) in enumerate(zip(qx_sets, qy_sets)):

            sub.quiver(
                qx[:-1],
                qy[:-1],
                qx[1:] - qx[:-1],
                qy[1:] - qy[:-1],
                scale_units="xy",
                angles="xy",
                scale=1,
                color=cmap(i),
            )

    else:

        for i, (qx, qy) in enumerate(zip(qx_sets, qy_sets)):

            sub.plot(qx, qy, ".")

    # Now plot the likelihood function
    plot_likelihood_function(jl, fig)

    return fig


class CustomLikelihoodLike(PluginPrototype):
    def __init__(self, name):

        self._minus_log_l = None
        self._free_parameters = None

        super(CustomLikelihoodLike, self).__init__(name, {})

    def set_minus_log_likelihood(self, likelihood_function):

        self._minus_log_l = likelihood_function

    def set_model(self, likelihood_model_instance):
        """
        Set the model to be used in the joint minimization. Must be a LikelihoodModel instance.
        """

        # Gather free parameters
        self._free_parameters = likelihood_model_instance.free_parameters

    def get_log_like(self):
        """
        Return the value of the log-likelihood with the current values for the
        parameters
        """

        # Gather values
        values = [x.value for x in list(self._free_parameters.values())]

        return -self._minus_log_l(*values)

    inner_fit = get_log_like

    def get_number_of_data_points(self):

        return 1


class Simple(Function1D, metaclass=FunctionMeta):
    """
    description :

        A convex log likelihood

    latex : n.a.

    parameters :

        k :
            desc : normalization
            initial value : 1.0
            fix : yes

        mu :

            desc : parameter
            initial value : 5.0
            min : 1.0
            max : 100

        """

    def _setup(self):

        self._gau = Gaussian(F=100.0, mu=40, sigma=10)  # type: Gaussian

        self._returned_values = []
        self._traversed_points = []

        self._track = False

    def reset_tracking(self):

        self._returned_values = []
        self._traversed_points = []

    def start_tracking(self):

        self._track = True

    def stop_tracking(self):

        self._track = False

    def jump_tracking(self):

        self._returned_values.append(np.nan)
        self._traversed_points.append(np.nan)

    def _set_units(self, x_unit, y_unit):

        self.mu.unit = x_unit
        self.k.unit = y_unit

    # noinspection PyPep8Naming
    def evaluate(self, x, k, mu):

        val = -k * self._gau(x)

        if self._track:

            self._traversed_points.append(float(mu))
            self._returned_values.append(float(val))

        return val


class Complex(Simple):
    """
    description :

        A convex log likelihood with multiple minima

    latex : n.a.

    parameters :

        k :
            desc : normalization
            initial value : 1.0
            fix : yes

        mu :

            desc : parameter
            initial value : 5.0
            min : 1.0
            max : 100

        """

    def _setup(self):

        self._gau = Gaussian(F=100.0, mu=40, sigma=10)

        # + Gaussian(F=50.0, mu=60, sigma=5)

        for i in range(3):

            self._gau += Gaussian(
                F=100.0 / (i + 1), mu=10 + (i * 25), sigma=old_div(5, (i + 1))
            )

        self._returned_values = []
        self._traversed_points = []

        self._track = False

    def _set_units(self, x_unit, y_unit):

        self.mu.unit = x_unit
        self.k.unit = y_unit

    # noinspection PyPep8Naming
    def evaluate(self, x, k, mu):

        val = -k * self._gau(x)

        if self._track:

            self._traversed_points.append(mu)
            self._returned_values.append(val)

        return val
