# Supplementary material for: Fuzzy information recognition and translation processing in English interpretation based on a generalized maximum likelihood ratio algorithm
Source: PeerJ Comput Sci. 2024 Jan 31;10:e1668. doi: 10.7717/peerj-cs.1668 (PMC10909210; doi:10.7717/peerj-cs.1668)
Supplement: Supplemental Information 1 [file peerj-cs-10-1668-s001.zip › Code/code/threeML/plugins/HAWCLike.py]

from __future__ import division, print_function

import collections
import os

from builtins import range, str
from copy import deepcopy

import matplotlib.pyplot as plt
import numpy as np
from astromodels import Parameter
from cthreeML.pyModelInterfaceCache import pyToCppModelInterfaceCache
from hawc import liff_3ML
from matplotlib import gridspec
from past.utils import old_div
from threeML.exceptions.custom_exceptions import custom_warnings
from threeML.io.file_utils import file_existing_and_readable, sanitize_filename
from threeML.io.logging import setup_logger
from threeML.plugin_prototype import PluginPrototype

log = setup_logger(__name__)


defaultMinChannel = 0
defaultMaxChannel = 9

__instrument_name = "HAWC"


class NoFullSky(RuntimeWarning):

    pass


class HAWCLike(PluginPrototype):
    def __init__(self, name, maptree, response, n_transits=None, fullsky=False):

        # This controls if the likeHAWC class should load the entire
        # map or just a small disc around a source (faster).
        # Default is the latter, which is way faster. LIFF will decide
        # autonomously which ROI to use depending on the source model

        self._fullsky = bool(fullsky)

        # Sanitize files in input (expand variables and so on)

        self._maptree = os.path.abspath(sanitize_filename(maptree))

        self._response = os.path.abspath(sanitize_filename(response))

        # Check that they exists and can be read

        if not file_existing_and_readable(self._maptree):
            raise IOError("MapTree %s does not exist or is not readable" % maptree)

        if not file_existing_and_readable(self._response):
            raise IOError("Response %s does not exist or is not readable" % response)

        # Post-pone the creation of the LIFF instance to when
        # we have the likelihood model

        self._instanced = False

        # Number of transits
        if n_transits is not None:

            self._n_transits = float(n_transits)

        else:

            self._n_transits = None

        # Default list of bins

        self._bin_list = self._min_and_max_to_list(defaultMinChannel, defaultMaxChannel)

        # By default the fit of the CommonNorm is deactivated
        # NOTE: this flag sets the internal common norm minimization of LiFF, not
        # the common norm as nuisance parameter (which is controlled by activate_CommonNorm() and
        # deactivate_CommonNorm()
        self._fit_commonNorm = False

        # This is to keep track of whether the user defined a ROI or not

        self._roi_ra = None
        self._roi_fits = None
        self._roi_galactic = False

        # Create the dictionary of nuisance parameters

        self._nuisance_parameters = collections.OrderedDict()

        param_name = "%s_ComNorm" % name

        self._nuisance_parameters[param_name] = Parameter(
            param_name, 1.0, min_value=0.5, max_value=1.5, delta=0.01
        )
        self._nuisance_parameters[param_name].fix = True

        super(HAWCLike, self).__init__(name, self._nuisance_parameters)

    @staticmethod
    def _min_and_max_to_list(min_channel, max_channel):

        return [str(n) for n in range(min_channel, max_channel + 1)]

    def _check_fullsky(self, method_name):

        if not self._fullsky:

            custom_warnings.warn(
                "Attempting to use method %s, but fullsky=False during construction. "
                "This might fail. If it does, specify `fullsky=True` when instancing "
                "the plugin and try again." % method_name,
                NoFullSky,
            )

    def set_ROI(self, ra, dec, radius, fixed_ROI=False, galactic=False):

        self._check_fullsky("set_ROI")

        self._roi_ra = ra
        self._roi_dec = dec

        self._roi_radius = radius

        self._fixed_ROI = fixed_ROI
        self._roi_galactic = galactic

    def set_strip_ROI(
        self, rastart, rastop, decstart, decstop, fixed_ROI=False, galactic=False
    ):

        self._check_fullsky("set_ROI")

        self._roi_ra = [rastart, rastop]
        self._roi_dec = [decstart, decstop]

        self._fixed_ROI = fixed_ROI
        self._roi_galactic = galactic

    def set_polygon_ROI(self, ralist, declist, fixed_ROI=False, galactic=False):

        self._check_fullsky("set_ROI")

        self._roi_ra = ralist
        self._roi_dec = declist

        self._fixed_ROI = fixed_ROI
        self._roi_galactic = galactic

    def set_template_ROI(self, fitsname, threshold, fixed_ROI=False):

        self._check_fullsky("set_ROI")

        self._roi_ra = None

        self._roi_fits = fitsname
        self._roi_threshold = threshold

        self._fixed_ROI = fixed_ROI
        self._roi_galactic = False

    def __getstate__(self):

        # This method is used by pickle before attempting to pickle the class

        # Return only the objects needed to recreate the class
        # IN particular, we do NOT return the theLikeHAWC class,
        # which is not pickleable. It will instead be recreated
        # on the other side

        d = {}

        d["name"] = self.name
        d["maptree"] = self._maptree
        d["response"] = self._response
        d["model"] = self._model
        d["n_transits"] = self._n_transits
        d["bin_list"] = self._bin_list
        d["roi_ra"] = self._roi_ra

        if self._roi_ra is not None:
            d["roi_dec"] = self._roi_dec
            d["roi_radius"] = self._roi_radius

        return d

    def __setstate__(self, state):

        # This is used by pickle to recreate the class on the remote
        # side
        name = state["name"]
        maptree = state["maptree"]
        response = state["response"]
        ntransits = state["n_transits"]

        self._n_transits = ntransits

        # Now report the class to its state

        self.__init__(name, maptree, response)

        if state["roi_ra"] is not None:
            self.set_ROI(
                state["roi_ra"],
                state["roi_dec"],
                state["roi_radius"],
                state["fixedROI"],
            )

        self.set_bin_list(state["bin_list"])

        self.set_model(state["model"])

    def set_bin_list(self, bin_list):

        self._bin_list = bin_list

        if self._instanced:
            log.warning(
                "Since the plugins was already used before, the change in active measurements"
                + "will not be effective until you create a new JointLikelihood or Bayesian"
                + "instance"
            )

    def set_active_measurements(self, minChannel=None, maxChannel=None, bin_list=None):

        if bin_list is not None:
            assert minChannel is None and maxChannel is None, (
                "bin_list provided, thus neither minChannel nor "
                "maxChannel should be set"
            )
            self.set_bin_list(bin_list)
        else:
            assert minChannel is not None and maxChannel is not None, (
                "bin_list not provided, thus both minChannel "
                "and maxChannel should be set"
            )
            self.set_bin_list(self._min_and_max_to_list(minChannel, maxChannel))

    def set_model(self, likelihood_model_instance):
        """
        Set the model to be used in the joint minimization. Must be a LikelihoodModel instance.
        """

        # Instance the python - C++ bridge

        self._model = likelihood_model_instance

        self._pymodel = pyToCppModelInterfaceCache()

        # Set boundaries for extended source
        # NOTE: we assume that these boundaries do not change during the fit

        for id in range(self._model.get_number_of_extended_sources()):

            (
                lon_min,
                lon_max,
                lat_min,
                lat_max,
            ) = self._model.get_extended_source_boundaries(id)

            self._pymodel.setExtSourceBoundaries(id, lon_min, lon_max, lat_min, lat_max)

        # Set positions for point source
        # NOTE: this should not change so much that the response is not valid anymore

        n_point_sources = self._model.get_number_of_point_sources()

        for id in range(n_point_sources):

            this_ra, this_dec = self._model.get_point_source_position(id)

            self._pymodel.setPtsSourcePosition(id, this_ra, this_dec)

        # Now init the HAWC LIFF software

        try:

            # Load all sky
            # (ROI will be defined later)

            if self._n_transits is None:

                self._theLikeHAWC = liff_3ML.LikeHAWC(
                    self._maptree,
                    self._response,
                    self._pymodel,
                    self._bin_list,
                    self._fullsky,
                )

            else:

                self._theLikeHAWC = liff_3ML.LikeHAWC(
                    self._maptree,
                    self._n_transits,
                    self._response,
                    self._pymodel,
                    self._bin_list,
                    self._fullsky,
                )

        except:

            print(
                "Could not instance the LikeHAWC class from LIFF. "
                + "Check that HAWC software is working"
            )

            raise

        else:

            self._instanced = True

        # If fullsky=True, the user *must* use one of the set_ROI methods

        if self._fullsky:

            if self._roi_ra is None and self._roi_fits is None:

                raise RuntimeError("You have to define a ROI with the setROI method")

        # Now if an ROI is set, try to use it

        if self._roi_ra is not None:

            if not isinstance(self._roi_ra, list):

                self._theLikeHAWC.SetROI(
                    self._roi_ra,
                    self._roi_dec,
                    self._roi_radius,
                    self._fixed_ROI,
                    self._roi_galactic,
                )

            elif len(self._roi_ra) == 2:

                self._theLikeHAWC.SetROI(
                    self._roi_ra[0],
                    self._roi_ra[1],
                    self._roi_dec[0],
                    self._roi_dec[1],
                    self._fixed_ROI,
                    self._roi_galactic,
                )

            elif len(self._roi_ra) > 2:

                self._theLikeHAWC.SetROI(
                    self._roi_ra, self._roi_dec, self._fixed_ROI, self._roi_galactic
                )

            else:

                raise RuntimeError(
                    "Only one point is found, use set_ROI(float ra, float dec, float radius, bool fixedROI, bool galactic)."
                )

        elif self._roi_fits is not None:

            self._theLikeHAWC.SetROI(
                self._roi_fits, self._roi_threshold, self._fixed_ROI
            )

        # Now set a callback in the CommonNorm parameter, so that if the user or the fit
        # engine or the Bayesian sampler change the CommonNorm value, the change will be
        # propagated to the LikeHAWC instance

        list(self._nuisance_parameters.values())[0].add_callback(
            self._CommonNormCallback
        )

        # Update to start the computation of positions and energies inside LiFF

        self._theLikeHAWC.UpdateSources()

        # Get the energies needed by LiFF (the same for all sources)
        # (note that the output is in MeV, while we need keV)

        self._energies = np.array(self._theLikeHAWC.GetEnergies(False)) * 1000.0

        # make sure the model maps etc. get filled
        self.get_log_like()

    def _CommonNormCallback(self, commonNorm_parameter):

        self._theLikeHAWC.SetCommonNorm(commonNorm_parameter.value)

    def activate_CommonNorm(self):

        list(self._nuisance_parameters.values())[0].free = True

    def deactivate_CommonNorm(self):

        list(self._nuisance_parameters.values())[0].free = False

    def _fill_model_cache(self):

        n_extended = self._model.get_number_of_extended_sources()

        # Pre-compute all the model

        for id in range(n_extended):

            # Get the positions for this extended source
            positions = np.array(self._theLikeHAWC.GetPositions(id, False), order="C")

            ras = positions[:, 0]
            decs = positions[:, 1]

            # Get the energies for this extended source
            # We need to multiply by 1000 because the cube is in "per keV" while
            # LiFF needs "per MeV"

            cube = (
                self._model.get_extended_source_fluxes(id, ras, decs, self._energies)
                * 1000.0
            )

            # Make sure that cube is in C order (and not fortran order), otherwise
            # the cache will silently fail!

            if not cube.flags.c_contiguous:

                cube = np.array(cube, order="C")

            if not ras.flags.c_contiguous:

                ras = np.array(ras, order="C")

            if not decs.flags.c_contiguous:

                decs = np.array(decs, order="C")

            assert ras.flags.c_contiguous
            assert decs.flags.c_contiguous
            assert cube.flags.c_contiguous

            self._pymodel.setExtSourceCube(id, cube, ras, decs)

        n_point_sources = self._model.get_number_of_point_sources()

        for id in range(n_point_sources):

            # The 1000.0 factor is due to the fact that this diff. flux here is in
            # 1 / (kev cm2 s) while LiFF needs it in 1 / (MeV cm2 s)

            this_spectrum = (
                self._model.get_point_source_fluxes(id, self._energies, tag=self._tag)
                * 1000.0
            )

            this_ra, this_dec = self._model.get_point_source_position(id)

            self._pymodel.setPtsSourcePosition(id, this_ra, this_dec)

            if not this_spectrum.flags.c_contiguous:

                this_spectrum = np.array(this_spectrum, order="C")

            assert this_spectrum.flags.c_contiguous

            self._pymodel.setPtsSourceSpectrum(id, this_spectrum)

    def get_log_like(self):

        """
        Return the value of the log-likelihood with the current values for the
        parameters
        """

        self._fill_model_cache()

        logL = self._theLikeHAWC.getLogLike(self._fit_commonNorm)

        return logL

    def calc_TS(self):

        """
        Return the value of the log-likelihood test statistic, defined as
        2*[log(LL_model) - log(LL_bkg)]
        """

        self._fill_model_cache()

        TS = self._theLikeHAWC.calcTS(self._fit_commonNorm)

        return TS

    def calc_p_value(self, ra, dec, radius):

        """
        Return a p-value for the fit by integrating over a top hat in each bin
        and comparing observed and expected counts.

        :param ra: Right ascension in degrees of top-hat center.
        :param dec: Declination in degrees of top-hat center.
        :param radius: List of top-hat radii in degrees (one per analysis bin).
        """

        return self._theLikeHAWC.calcPValue(ra, dec, radius)

    def write_map(self, file_name):
        """
        Write the HEALPiX data map in memory to disk. This method is useful if a source has been simulated and injected
        into the data. If not, the produced map will be just a copy of the input map.

        :param file_name: name for the output map
        :return: None
        """

        self._theLikeHAWC.WriteMap(file_name)

    def get_nuisance_parameters(self):
        """
        Return a list of nuisance parameters. Return an empty list if there
        are no nuisance parameters
        """

        return list(self._nuisance_parameters.keys())

    def inner_fit(self):

        self._theLikeHAWC.SetBackgroundNormFree(self._fit_commonNorm)

        logL = self.get_log_like()

        list(self._nuisance_parameters.values())[
            0
        ].value = self._theLikeHAWC.CommonNorm()

        return logL

    def display(self, radius=0.5, pulls=False):

        """
        Plot model&data/residuals vs HAWC analysis bins for all point sources in the model.

        :param radius: Radius of disk around each source over which model/data are evaluated. Default 0.5.
        Can also be a list with one element per analysis bin.
        :param pulls: Plot pulls ( [excess-model]/uncertainty ) rather than fractional difference ( [excess-model]/model )
                      in lower panel (default: False).
        :return: list of figures (one plot per point source).
        """

        figs = []

        nsrc = self._model.get_number_of_point_sources()

        for srcid in range(nsrc):
            ra, dec = self._model.get_point_source_position(srcid)
            figs.append(self.display_residuals_at_position(ra, dec, radius, pulls))

        return figs

    def display_residuals_at_position(self, ra, dec, radius=0.5, pulls=False):

        """
        Plot model&data/residuals vs HAWC analysis bins at arbitrary location.
    
        :param ra: R.A. of center of disk (in J2000) over which model/data are evaluated.
        :param dec: Declination of center of disk.
        :param radius: Radius of disk (in degrees). Default 0.5. Can also be a list with one element per analysis bin.
        :param pulls: Plot pulls ( [excess-model]/uncertainty ) rather than fractional difference ( [excess-model]/model )
                      in lower panel (default: False).
        :return: matplotlib-type figure.
        """

        n_bins = len(self._bin_list)
        bin_index = np.arange(n_bins)

        if hasattr(radius, "__getitem__"):

            # One radius per bin

            radius = list(radius)

            n_radii = len(radius)

            if n_radii != n_bins:

                raise RuntimeError(
                    "Number of radii ({}) must match number of bins ({}).".format(
                        n_radii, n_bins
                    )
                )

            model = np.array(
                [
                    self._theLikeHAWC.GetTopHatExpectedExcesses(ra, dec, radius[i])[i]
                    for i in bin_index
                ]
            )

            signal = np.array(
                [
                    self._theLikeHAWC.GetTopHatExcesses(ra, dec, radius[i])[i]
                    for i in bin_index
                ]
            )

            bkg = np.array(
                [
                    self._theLikeHAWC.GetTopHatBackgrounds(ra, dec, radius[i])[i]
                    for i in bin_index
                ]
            )

        else:

            # Same radius for all bins

            model = np.array(
                self._theLikeHAWC.GetTopHatExpectedExcesses(ra, dec, radius)
            )

            signal = np.array(self._theLikeHAWC.GetTopHatExcesses(ra, dec, radius))

            bkg = np.array(self._theLikeHAWC.GetTopHatBackgrounds(ra, dec, radius))

        total = signal + bkg

        error = np.sqrt(total)

        fig = plt.figure()

        gs = gridspec.GridSpec(2, 1, height_ratios=[2, 1])
        gs.update(hspace=0)

        sub = plt.subplot(gs[0])

        n_bins = len(self._bin_list)
        bin_index = np.arange(n_bins)

        sub.errorbar(
            bin_index,
            total,
            yerr=error,
            capsize=0,
            color="black",
            label="Observation",
            fmt=".",
        )

        sub.plot(bin_index, model + bkg, label="Model + bkg")

        plt.legend(bbox_to_anchor=(1.0, 1.0), loc="upper right", numpoints=1)

        # Residuals

        sub1 = plt.subplot(gs[1])

        # Using model variance to account for low statistic

        resid = old_div((signal - model), (error if pulls else model))

        sub1.axhline(0, linestyle="--")

        sub1.errorbar(
            bin_index,
            resid,
            yerr=np.zeros(error.shape) if pulls else old_div(error, model),
            capsize=0,
            fmt=".",
        )

        x_limits = [-0.5, n_bins - 0.5]
        sub.set_xlim(x_limits)

        sub.set_yscale("log", nonpositive="clip")

        sub.set_ylabel("Counts per bin")

        # sub1.set_xscale("log")

        sub1.set_xlabel("Analysis bin")

        sub1.set_ylabel(
            r"$\frac{{excess - " "mod.}}{{{}.}}$".format("err" if pulls else "mod")
        )

        sub1.set_xlim(x_limits)

        sub.set_xticks([])
        sub1.set_xticks(bin_index)
        sub1.set_xticklabels(self._bin_list)

        return fig

    def get_number_of_data_points(self):
        """
        Number of data point = number of pixels.
        Implemented in liff as the number of pixels in the ROI per analysis bin.
        """
        try:
            pixels_per_bin = np.array(self._theLikeHAWC.GetNumberOfPixels())
            return int(np.sum(pixels_per_bin))
        except AttributeError:
            custom_warnings.warn(
                "_theLikeHAWC.GetNumberOfPixels() not available, values for statistical measurements such as AIC or BIC are unreliable. Please update your aerie version."
            )
            return 1

    def get_radial_profile(
        self,
        ra,
        dec,
        bin_list=None,
        max_radius=3.0,
        n_radial_bins=30,
        model_to_subtract=None,
        subtract_model_from_model=False,
    ):

        """
        Calculates radial profiles of data - background & model.
    
        :param ra: R.A. of origin for radial profile.
        :param dec: Declination of origin of radial profile.
        :param bin_list: List of analysis bins over which to average; if None, use HAWC default (bins 4-9).
        :param max_radius: Radius up to which the radial profile is evaluated; also used as the radius
        for the disk to calculate the gamma/hadron weights. Default: 3.0
        :param n_radial_bins: Number of bins for the radial profile. Default: 30.
        :param model_to_subtract: Another model that is to be subtracted from the data excess. Default: None.
        :param subtract_model_from_model: If True and model_to_subtract is not None, subtract model from model too. Default: False.
        
        :return: np arrays with the radii, model profile, data profile, data uncertainty, list of analysis bins used.
        """

        # default is to use all active bins
        if bin_list is None:
            bin_list = self._bin_list

        # Need to make sure we don't try to use bins that we don't have data etc. for.
        good_bins = [bin in bin_list for bin in self._bin_list]

        list_of_bin_names = set(bin_list) & set(self._bin_list)

        delta_r = old_div(1.0 * max_radius, n_radial_bins)
        radii = np.array([delta_r * (i + 0.5) for i in range(0, n_radial_bins)])

        # Use GetTopHatAreas to get the area of all pixels in a given circle.
        # The area of each ring is then given by the differnence between two subseqent circle areas.
        area = np.array(
            [
                self._theLikeHAWC.GetTopHatAreas(ra, dec, r + 0.5 * delta_r)
                for r in radii
            ]
        )
        temp = area[1:] - area[:-1]
        area[1:] = temp  # convert to ring area
        area = area * (np.pi / 180.0) ** 2  # convert to sr

        model = np.array(
            [
                self._theLikeHAWC.GetTopHatExpectedExcesses(ra, dec, r + 0.5 * delta_r)
                for r in radii
            ]
        )
        temp = (
            model[1:] - model[:-1]
        )  # convert 'top hat' excesses into 'ring' excesses.
        model[1:] = temp

        signal = np.array(
            [
                self._theLikeHAWC.GetTopHatExcesses(ra, dec, r + 0.5 * delta_r)
                for r in radii
            ]
        )
        temp = signal[1:] - signal[:-1]
        signal[1:] = temp

        bkg = np.array(
            [
                self._theLikeHAWC.GetTopHatBackgrounds(ra, dec, r + 0.5 * delta_r)
                for r in radii
            ]
        )
        temp = bkg[1:] - bkg[:-1]
        bkg[1:] = temp

        counts = signal + bkg

        if model_to_subtract is not None:
            this_model = deepcopy(self._model)
            self.set_model(model_to_subtract)
            model_subtract = np.array(
                [
                    self._theLikeHAWC.GetTopHatExpectedExcesses(
                        ra, dec, r + 0.5 * delta_r
                    )
                    for r in radii
                ]
            )
            temp = model_subtract[1:] - model_subtract[:-1]
            model_subtract[1:] = temp
            signal -= model_subtract
            if subtract_model_from_model:
                model -= model_subtract
            self.set_model(this_model)

        # weights are calculated as expected number of gamma-rays / number of background counts.
        # here, use max_radius to evaluate the number of gamma-rays/bkg counts.
        # The weights do not depend on the radius, but fill a matrix anyway so there's no confusion when multiplying them to the data later.
        # weight is normalized (sum of weights over the bins = 1).

        total_model = np.array(
            self._theLikeHAWC.GetTopHatExpectedExcesses(ra, dec, max_radius)
        )[good_bins]
        total_excess = np.array(
            self._theLikeHAWC.GetTopHatExcesses(ra, dec, max_radius)
        )[good_bins]
        total_bkg = np.array(
            self._theLikeHAWC.GetTopHatBackgrounds(ra, dec, max_radius)
        )[good_bins]
        w = np.divide(total_model, total_bkg)
        weight = np.array([old_div(w, np.sum(w)) for r in radii])

        # restrict profiles to the user-specified analysis bins.
        area = area[:, good_bins]
        signal = signal[:, good_bins]
        model = model[:, good_bins]
        counts = counts[:, good_bins]
        bkg = bkg[:, good_bins]

        # average over the analysis bins

        excess_data = np.average(old_div(signal, area), weights=weight, axis=1)
        excess_error = np.sqrt(
            np.sum(old_div(counts * weight * weight, (area * area)), axis=1)
        )
        excess_model = np.average(old_div(model, area), weights=weight, axis=1)

        return radii, excess_model, excess_data, excess_error, sorted(list_of_bin_names)

    def plot_radial_profile(
        self,
        ra,
        dec,
        bin_list=None,
        max_radius=3.0,
        n_radial_bins=30,
        model_to_subtract=None,
        subtract_model_from_model=False,
    ):

        """
        Plots radial profiles of data - background & model.
    
        :param ra: R.A. of origin for radial profile.
        :param dec: Declination of origin of radial profile.
        :param bin_list: List of analysis bins over which to average; if None, use HAWC default (bins 4-9).
        :param max_radius: Radius up to which the radial profile is evaluated; also used as the radius for the disk
        to calculate the gamma/hadron weights. Default: 3.0
        :param n_radial_bins: Number of bins for the radial profile. Default: 30.
        :param model_to_subtract: Another model that is to be subtracted from the data excess. Default: None.
        :param subtract_model_from_model: If True and model_to_subtract is not None, subtract model from model too. Default: False.
        
        :return: plot of data - background vs model radial profiles.
        """

        (
            radii,
            excess_model,
            excess_data,
            excess_error,
            list_of_bin_names,
        ) = self.get_radial_profile(
            ra,
            dec,
            bin_list,
            max_radius,
            n_radial_bins,
            model_to_subtract,
            subtract_model_from_model,
        )

        fig, ax = plt.subplots()

        plt.errorbar(
            radii,
            excess_data,
            yerr=excess_error,
            capsize=0,
            color="black",
            label="Excess (data-bkg)",
            fmt=".",
        )

        plt.plot(radii, excess_model, label="Model")

        plt.legend(bbox_to_anchor=(1.0, 1.0), loc="upper right", numpoints=1)

        plt.axhline(0, linestyle="--")

        x_limits = [0, max_radius]
        plt.xlim = x_limits

        plt.ylabel("Apparent radial excess [sr$^{-1}$]")
        plt.xlabel(
            "Distance from source at (%.2f$^{\circ}$, %.2f$^{\circ}$) [$^{\circ}$]"
            % (ra, dec)
        )

        if len(list_of_bin_names) == 1:
            title = "Radial profile, bin {0}".format(list_of_bin_names[0])
        else:
            tmptitle = "Radial profile, bins   {0}".format(list_of_bin_names)
            width = 84
            title = "\n".join(
                tmptitle[i : i + width] for i in range(0, len(tmptitle), width)
            )

        plt.title(title)

        ax.grid(True)

        try:
            plt.tight_layout()
        except:
            pass

        return fig

    def write_model_map(self, fileName, poisson=False):

        self._theLikeHAWC.WriteModelMap(fileName, poisson)

    def write_residual_map(self, fileName):

        self._theLikeHAWC.WriteResidualMap(fileName)
