# Supplementary material for: Fuzzy information recognition and translation processing in English interpretation based on a generalized maximum likelihood ratio algorithm
Source: PeerJ Comput Sci. 2024 Jan 31;10:e1668. doi: 10.7717/peerj-cs.1668 (PMC10909210; doi:10.7717/peerj-cs.1668)
Supplement: Supplemental Information 1 [file peerj-cs-10-1668-s001.zip › Code/code/threeML/plugins/OGIPLike.py]

from pathlib import Path
from typing import Optional, Union

import pandas as pd
from threeML.io.logging import setup_logger
from threeML.plugins.DispersionSpectrumLike import DispersionSpectrumLike
from threeML.plugins.SpectrumLike import SpectrumLike
from threeML.plugins.XYLike import XYLike
from threeML.utils.OGIP.pha import PHAII, PHAWrite
from threeML.utils.spectrum.pha_spectrum import PHASpectrum

__instrument_name = "All OGIP-compliant instruments"

log = setup_logger(__name__)

_valid_obs_types = (str, Path, PHASpectrum, PHAII)
_valid_bkg_types = (str, Path, PHASpectrum, PHAII, SpectrumLike, XYLike)


class OGIPLike(DispersionSpectrumLike):
    def __init__(
        self,
        name: str,
        observation: Union[str, Path, PHASpectrum, PHAII],
        background: Optional[
            Union[str, Path, PHASpectrum, PHAII, SpectrumLike, XYLike]
        ] = None,
        response: Optional[str] = None,
        arf_file: Optional[str] = None,
        spectrum_number: Optional[int] = None,
        verbose: bool = True,
    ):

        """
        Create a DisperionSpectrumLike plugin from OGIP data. This is the
        main plugin to use for 'XSPEC' style data from FITS files.

        Basic usage:

        plugin = OGIPLike('name',
                          observation='my_observation.fits',
                          background='my_background.fits',
                          response='rsp.rmf',
                          arf_file='arf.arf')

        Various combinations of these arguments can be used.
        For example, a background may not be required or the
        RMF and ARF may be combined into one file and entered as the response.

        If using another plugin as a background rather than a data file,
        simply pass that plugin as the background argument.


        :param name:
        :type name: str
        :param observation:
        :type observation: Union[str, Path, PHASpectrum, PHAII]
        :param background:
        :type background: Optional[
                    Union[str, Path, PHASpectrum, PHAII, SpectrumLike, XYLike]
                ]
        :param response:
        :type response: Optional[str]
        :param arf_file:
        :type arf_file: Optional[str]
        :param spectrum_number:
        :type spectrum_number: Optional[int]
        :param verbose:
        :type verbose: bool
        :returns:

        """

        # Read the pha file (or the PHAContainer instance)

        for t in _valid_obs_types:
            if isinstance(observation, t):
                break
        else:

            log.error(
                f"observation must be a FITS file name or PHASpectrum, not {type(observation)}"
            )
            raise RuntimeError()

        for t in _valid_bkg_types:
            if isinstance(background, t) or (background is None):
                break

        else:

            log.error(
                f"background must be a FITS file name, PHASpectrum, a Plugin or None, not {type(background)}"
            )

            raise RuntimeError()

        if not isinstance(observation, PHASpectrum):

            pha = PHASpectrum(
                observation,
                spectrum_number=spectrum_number,
                file_type="observed",
                rsp_file=response,
                arf_file=arf_file,
            )

        else:

            pha = observation

        # Get the required background file, response and (if present) arf_file either from the
        # calling sequence or the file.
        # NOTE: if one of the file is specified in the calling sequence, it will be used whether or not there is an
        # equivalent specification in the header. This allows the user to override the content of the header of the
        # PHA file, if needed

        if background is None:

            log.debug(f"{name} has no bkg set")

            background = pha.background_file

            if background is not None:

                log.warning(f"Using background from FIT header: {background}")

            # assert background is not None, "No background file provided, and the PHA file does not specify one."

        # Get a PHA instance with the background, we pass the response to get the energy bounds in the
        # histogram constructor. It is not saved to the background class

        if background is None:

            # in the case there is no background file

            bak = None

        elif isinstance(background, SpectrumLike) or isinstance(
            background, XYLike
        ):

            # this will be a background

            bak = background

        elif not isinstance(background, PHASpectrum):

            bak = PHASpectrum(
                background,
                spectrum_number=spectrum_number,
                file_type="background",
                rsp_file=pha.response,
            )

        else:

            bak = background

        # we do not need to pass the response as it is contained in the observation (pha) spectrum
        # already.

        super(OGIPLike, self).__init__(
            name=name, observation=pha, background=bak, verbose=verbose
        )

    def get_simulated_dataset(
        self, new_name: Optional[str] = None, **kwargs
    ) -> "OGIPLike":

        """
        Returns another OGIPLike instance where data have been obtained by randomizing the current expectation from the
        model, as well as from the background (depending on the respective noise models)

        :param new_name: name of the simulated plugin
        :param kwargs: keywords to pass back up to parents
        :return: a DispersionSpectrumLike simulated instance
        """

        # pass the response thru to the constructor
        return super(OGIPLike, self).get_simulated_dataset(
            new_name=new_name,
            spectrum_number=1,
            response=self._response.clone(),
            **kwargs,
        )

    @property
    def grouping(self):

        return self._observed_spectrum.grouping

    def write_pha(
        self,
        file_name: str,
        overwrite: bool = False,
        force_rsp_write: bool = False,
    ) -> None:
        """
        Create a pha file of the current pha selections


        :param file_name: output file name (excluding extension)
        :param overwrite: overwrite the files
        :param force_rsp_write: for an rsp to be saved

        :return: None
        """

        pha_writer = PHAWrite(self)

        pha_writer.write(
            file_name, overwrite=overwrite, force_rsp_write=force_rsp_write
        )

    def _output(self):
        # type: () -> pd.Series

        superout = super(OGIPLike, self)._output()

        if self._background_spectrum is not None:
            bak_file = self._background_spectrum.filename
        else:
            bak_file = None

        this_out = {
            "pha file": self._observed_spectrum.filename,
            "bak file": bak_file,
        }

        this_df = pd.Series(this_out)

        #return this_df.append(superout)
        return pd.concat([this_df, superout])

    @classmethod
    def from_general_dispersion_spectrum(cls, dispersion_like):
        # type: (DispersionSpectrumLike) -> OGIPLike
        """
        Build on OGIPLike from a dispersion like.
        This makes it easy to write a dispersion like to a
        pha file

        :param dispersion_like:
        :return:
        """

        pha_files = dispersion_like.get_pha_files()
        observed = pha_files["pha"]

        if "bak" in pha_files:

            background = pha_files["bak"]

        else:

            background = None

        observed_pha = PHASpectrum.from_dispersion_spectrum(
            observed, file_type="observed"
        )

        if background is None:
            background_pha = None
        else:

            # we need to pass the response from the observations
            # to figure out the bounds of the background

            background_pha = PHASpectrum.from_dispersion_spectrum(
                background, file_type="background", response=observed.response
            )

        return cls(
            dispersion_like.name,
            observation=observed_pha,
            background=background_pha,
            verbose=False,
        )
