# Supplementary material for: Fuzzy information recognition and translation processing in English interpretation based on a generalized maximum likelihood ratio algorithm
Source: PeerJ Comput Sci. 2024 Jan 31;10:e1668. doi: 10.7717/peerj-cs.1668 (PMC10909210; doi:10.7717/peerj-cs.1668)
Supplement: Supplemental Information 1 [file peerj-cs-10-1668-s001.zip › Code/code/threeML/test/test_event_list.py]

from __future__ import division
from past.utils import old_div
import os

import numpy as np
import pytest
from .conftest import get_test_datasets_directory
from threeML.io.file_utils import within_directory
from threeML.utils.time_interval import TimeIntervalSet
from threeML.utils.time_series.event_list import EventListWithDeadTime, EventList

__this_dir__ = os.path.join(os.path.abspath(os.path.dirname(__file__)))
datasets_dir = get_test_datasets_directory()


def is_within_tolerance(truth, value, relative_tolerance=0.01):
    assert truth != 0

    if abs(old_div((truth - value), truth)) <= relative_tolerance:

        return True

    else:

        return False


def test_event_list_constructor():
    dummy_times = np.linspace(0, 10, 10)
    dummy_energy = np.zeros_like(dummy_times)
    start = 0
    stop = 10

    evt_list = EventList(
        arrival_times=dummy_times,
        measurement=dummy_energy,
        n_channels=1,
        start_time=start,
        stop_time=stop,
    )

    # should only have 10 events

    assert evt_list.n_events == 10

    with pytest.raises(RuntimeError):
        evt_list.bins

    with pytest.raises(AttributeError):
        evt_list.text_bins

    assert evt_list.bkg_intervals is None

    with pytest.raises(AttributeError):
        evt_list.tmax_list

    with pytest.raises(AttributeError):
        evt_list.tmin_list

    assert evt_list.polynomials is None

    assert evt_list._instrument == "UNKNOWN"

    assert evt_list._mission == "UNKNOWN"


def test_unbinned_fit(event_time_series):

    start, stop = 0, 50

    poly = [1]

    arrival_times = event_time_series

    evt_list = EventListWithDeadTime(
        arrival_times=arrival_times,
        measurement=np.zeros_like(arrival_times),
        n_channels=1,
        start_time=arrival_times[0],
        stop_time=arrival_times[-1],
        dead_time=np.zeros_like(arrival_times),
    )

    evt_list.set_background_interval(
        "%f-%f" % (start + 1, stop - 1), unbinned=True
    )

    results = evt_list.get_poly_info()["coefficients"]

    evt_list.set_active_time_intervals("0-1")

    assert evt_list.time_intervals == TimeIntervalSet.from_list_of_edges([0, 1])

    assert evt_list._poly_counts.sum() > 0

    evt_list.__repr__()


def test_binned_fit(event_time_series):
    
    start, stop = 0, 50

    poly = [1]

    arrival_times = event_time_series

    evt_list = EventListWithDeadTime(
        arrival_times=arrival_times,
        measurement=np.zeros_like(arrival_times),
        n_channels=1,
        start_time=arrival_times[0],
        stop_time=arrival_times[-1],
        dead_time=np.zeros_like(arrival_times),
    )

    evt_list.set_background_interval(
        "%f-%f" % (start + 1, stop - 1), unbinned=False
    )

    evt_list.set_active_time_intervals("0-1")

    results = evt_list.get_poly_info()["coefficients"]

    assert evt_list.time_intervals == TimeIntervalSet.from_list_of_edges([0, 1])

    assert evt_list._poly_counts.sum() > 0

    evt_list.__repr__()
