# Supplementary material for: Fuzzy information recognition and translation processing in English interpretation based on a generalized maximum likelihood ratio algorithm
Source: PeerJ Comput Sci. 2024 Jan 31;10:e1668. doi: 10.7717/peerj-cs.1668 (PMC10909210; doi:10.7717/peerj-cs.1668)
Supplement: Supplemental Information 1 [file peerj-cs-10-1668-s001.zip › Code/code/threeML/test/test_FermiLATLike.py]

import shutil
import os
import pytest

from threeML import *
from threeML.io.network import internet_connection_is_active
from threeML.utils.data_download.Fermi_LAT.download_LAT_data import LAT_dataset
import astropy.units as u
import numpy as np

import matplotlib.pyplot as plt

skip_if_internet_is_not_available = pytest.mark.skipif(
    not internet_connection_is_active(), reason="No active internet connection"
)

try:

    import GtApp

except ImportError:

    has_Fermi = False

else:

    has_Fermi = True

# This defines a decorator which can be applied to single tests to
# skip them if the condition is not met
skip_if_LAT_is_not_available = pytest.mark.skipif(not has_Fermi,
                                                  reason="Fermi Science Tools not installed",
                                                  )

trigger_time   = 243216766
ra             = 119.84717
dec            = -56.638333
radius         = 10.0
zmax           = 110.
thetamax       = 180.0
irf            = 'p8_transient020e'
datarepository = 'FermiData'


#@pytest.mark.xfail
@skip_if_internet_is_not_available
@skip_if_LAT_is_not_available
def test_make_LAT_dataset():
    myLATdataset = LAT_dataset()

    myLATdataset.make_LAT_dataset(
        ra,
        dec,
        radius = radius+10,
        trigger_time=trigger_time,
        tstart=-10,
        tstop =100,
        data_type="Extended",
        destination_directory=datarepository,
        Emin=30.,
        Emax= 1000000.)

    myLATdataset.extract_events(radius, zmax, irf, thetamax, strategy='time')

    analysis_builder = TransientLATDataBuilder(myLATdataset.grb_name,
                                               outfile=myLATdataset.grb_name,
                                               roi=radius,
                                               tstarts='0,10',
                                               tstops = '10,100',
                                               irf=irf,
                                               galactic_model='template',
                                               particle_model='isotr template',
                                               datarepository=datarepository)
    analysis_builder.display()

    analysis_builder.run(include_previous_intervals = True)

    LAT_Like_plugins = analysis_builder.to_LATLike()

    spectrum = Powerlaw()
    spectrum.piv = 1e5 # 100 MeV
    results=[]
    for myplug in LAT_Like_plugins:

        data = DataList(myplug)

        test_source = PointSource("test_source", ra, dec, spectrum)

        my_model = Model(test_source)

        jl=JointLikelihood(my_model, data)

        jl.fit()

        flux = jl.results.get_flux(100.0 * u.MeV, 10.0 * u.GeV)
        print(flux)
        results.append(jl.results)
        # energies = np.logspace(1, 4, 100) * u.MeV
        # differential_flux = my_model.test_source(energies)
        # plt.loglog(energies, differential_flux)

    plot_spectra(*results, flux_unit='erg2/(cm2 s keV)', energy_unit='MeV', ene_min=10, ene_max=10e+4)


    #plt.xlabel("Energy (MeV)")
    #plt.ylabel("Differential flux (ph./cm2/s/MeV)")
    #plt.ylim(1e-12, 1e-3)
    #plt.show()
    #myplug.display()

if __name__=='__main__':
    test_make_LAT_dataset()
    plt.show()
