# Supplementary material for: Fuzzy information recognition and translation processing in English interpretation based on a generalized maximum likelihood ratio algorithm
Source: PeerJ Comput Sci. 2024 Jan 31;10:e1668. doi: 10.7717/peerj-cs.1668 (PMC10909210; doi:10.7717/peerj-cs.1668)
Supplement: Supplemental Information 1 [file peerj-cs-10-1668-s001.zip › Code/code/threeML/test/test_FermipyLike.py]

import pytest
import numpy as np

from threeML.io.logging import setup_logger
log = setup_logger(__name__)

from threeML import *
from threeML.io.network import internet_connection_is_active

skip_if_internet_is_not_available = pytest.mark.skipif(
    not internet_connection_is_active(), reason="No active internet connection"
)

skip_if_fermipy_is_not_available = pytest.mark.skipif(
    not is_plugin_available("FermipyLike"), reason="No LAT environment installed"
)

update_logging_level("INFO")


@skip_if_internet_is_not_available
@skip_if_fermipy_is_not_available
def test_FermipyLike_fromVO():

    from threeML.plugins.FermipyLike import FermipyLike

    # Crab coordinates

    lat_catalog = FermiLATSourceCatalog()

    ra, dec, table = lat_catalog.search_around_source("Crab", radius=20.0)

    assert np.isclose(ra, 83.633, atol=5e-3)
    assert np.isclose(dec, 22.013, atol=5e-3)

    # This gets a 3ML model (a Model instance) from the table above, where every source
    # in the 3FGL becomes a Source instance. Note that by default all parameters of all
    # sources are fixed

    model = lat_catalog.get_model()

    assert model.get_number_of_point_sources() == 172

    # Let's free all the normalizations within 3 deg from the center
    model.free_point_sources_within_radius(3.0, normalization_only=True)

    assert len(model.free_parameters) == 5

    # but then let's fix the sync and the IC components of the Crab
    # (cannot fit them with just one day of data)
    # (these two methods are equivalent)
    model["Crab_IC.spectrum.main.Log_parabola.K"].fix = True
    model.Crab_synch.spectrum.main.shape.K.fix = True

    assert len(model.free_parameters) == 3

    # However, let's free the index of the Crab
    model.PSR_J0534p2200.spectrum.main.Super_cutoff_powerlaw.index.free = True

    assert len(model.free_parameters) == 4

    #fix another weak source
    model._4FGL_J0544d4p2238.spectrum.main.Powerlaw.K.fix = True

    assert len(model.free_parameters) == 3

    # Download data from Jan 01 2010 to Jan 2 2010

    tstart = "2010-01-01 00:00:00"
    tstop  = "2010-01-08 00:00:00"

    # Note that this will understand if you already download these files, and will
    # not do it twice unless you change your selection or the outdir

    try:

        evfile, scfile = download_LAT_data(
            ra,
            dec,
            20.0,
            tstart,
            tstop,
            time_type="Gregorian",
            destination_directory="Crab_data",
        )

    except RuntimeError:
    
        log.warning("Problems with LAT data download, will not proceed with tests.")
        
        return

    # Configuration for Fermipy

    config = FermipyLike.get_basic_config(evfile=evfile, scfile=scfile, ra=ra, dec=dec)

    # Let's create an instance of the plugin
    # Note that here no processing is made, because fermipy still doesn't know
    # about the model you want to use

    LAT = FermipyLike("LAT", config)

    # The plugin modifies the configuration as needed to get the output files
    # in a unique place, which will stay the same as long as your selection does not change
    config.display()

    data = DataList(LAT)

    # Here is where the fermipy processing happens (the .setup method)
    jl = JointLikelihood(model, data)

    jl.set_minimizer("minuit")

    #check that nuisance parameters have been added and fix normalization of isodiff BG (not sensitive)
    assert len(model.free_parameters) == 5
    model.LAT_isodiff_Normalization.fix = True
    assert len(model.free_parameters) == 4

    res = jl.fit()

    #make sure galactic diffuse fit worked
    assert np.isclose(model.LAT_galdiff_Prefactor.value, 1.0, rtol=0.2, atol=0.2)
    
    

@skip_if_internet_is_not_available
@skip_if_fermipy_is_not_available
def test_FermipyLike_fromDisk():
    from threeML.plugins.FermipyLike import FermipyLike

    # Crab coordinates

    lat_catalog = FermiPySourceCatalog("4FGL")

    ra, dec, table = lat_catalog.search_around_source("Crab", radius=20.0)

    assert np.isclose(ra, 83.633, atol=5e-3)
    assert np.isclose(dec, 22.013, atol=5e-3)

    # This gets a 3ML model (a Model instance) from the table above, where every source
    # in the 3FGL becomes a Source instance. Note that by default all parameters of all
    # sources are fixed

    model = lat_catalog.get_model()

    assert model.get_number_of_point_sources() == 130

    assert model.get_number_of_extended_sources() == 3

    assert set(model.extended_sources.keys() ) == set( ['Crab_IC', 'Sim_147', 'IC_443'] )

    # Let's free all the normalizations within 3 deg from the center
    model.free_point_sources_within_radius(3.0, normalization_only=True)
    model.free_extended_sources_within_radius(3.0, normalization_only=True)
    
    assert len(model.free_parameters) == 5
    
    # but then let's fix the sync and the IC components of the Crab
    # (cannot fit them with just one day of data)
    # (these two methods are equivalent)
    model["Crab_IC.spectrum.main.Log_parabola.K"].fix = True
    model.Crab_synch.spectrum.main.shape.K.fix = True

    assert len(model.free_parameters) == 3

    # However, let's free the index of the Crab
    model.PSR_J0534p2200.spectrum.main.Super_cutoff_powerlaw.index.free = True


    assert len(model.free_parameters) == 4

    #fix another weak source
    model._4FGL_J0544d4p2238.spectrum.main.Powerlaw.K.fix = True

    assert len(model.free_parameters) == 3

    # Download data from Jan 01 2010 to Jan 2 2010

    tstart = "2010-01-01 00:00:00"
    tstop  = "2010-01-08 00:00:00"

    # Note that this will understand if you already download these files, and will
    # not do it twice unless you change your selection or the outdir

    try:

        evfile, scfile = download_LAT_data(
            ra,
            dec,
            20.0,
            tstart,
            tstop,
            time_type="Gregorian",
            destination_directory="Crab_data",
        )

    except RuntimeError:
    
        log.warning("Problems with LAT data download, will not proceed with tests.")
        
        return

    # Configuration for Fermipy

    config = FermipyLike.get_basic_config(evfile=evfile, scfile=scfile, ra=ra, dec=dec)

    # Let's create an instance of the plugin
    # Note that here no processing is made, because fermipy still doesn't know
    # about the model you want to use

    LAT = FermipyLike("LAT", config)

    # The plugin modifies the configuration as needed to get the output files
    # in a unique place, which will stay the same as long as your selection does not change
    config.display()

    data = DataList(LAT)

    # Here is where the fermipy processing happens (the .setup method)


    jl = JointLikelihood(model, data)

    jl.set_minimizer("minuit")

    #check that nuisance parameters have been added and fix normalization of isodiff BG (not sensitive)
    assert len(model.free_parameters) == 5
    model.LAT_isodiff_Normalization.fix = True
    assert len(model.free_parameters) == 4

    res = jl.fit()

    #make sure galactic diffuse fit worked
    assert np.isclose(model.LAT_galdiff_Prefactor.value, 1.0, rtol=0.2, atol=0.2)
