# Supplementary material for: Fuzzy information recognition and translation processing in English interpretation based on a generalized maximum likelihood ratio algorithm
Source: PeerJ Comput Sci. 2024 Jan 31;10:e1668. doi: 10.7717/peerj-cs.1668 (PMC10909210; doi:10.7717/peerj-cs.1668)
Supplement: Supplemental Information 1 [file peerj-cs-10-1668-s001.zip › Code/code/threeML/test/test_file_utils.py]

from pathlib import Path

from threeML.io.file_utils import sanitize_filename, file_existing_and_readable, fits_file_existing_and_readable, path_exists_and_is_directory, if_directory_not_existing_then_make

from .conftest import test_directory, test_file


def test_sanatize():

    file_name = sanitize_filename("test.txt")

    assert isinstance(file_name, Path)

    file_name = sanitize_filename("test.txt", abspath=True)

    assert file_name.is_absolute()


def test_directory_check(test_directory, test_file):

    assert path_exists_and_is_directory(test_directory)

    assert not path_exists_and_is_directory("this_does_not_exist")

    assert not path_exists_and_is_directory(test_file)

    if_directory_not_existing_then_make(test_directory)

def test_file_check(test_directory, test_file):

    assert not file_existing_and_readable(test_directory)

    assert not file_existing_and_readable("this_does_not_exist")

    assert file_existing_and_readable(test_file)
