# Supplementary material for: Fuzzy information recognition and translation processing in English interpretation based on a generalized maximum likelihood ratio algorithm
Source: PeerJ Comput Sci. 2024 Jan 31;10:e1668. doi: 10.7717/peerj-cs.1668 (PMC10909210; doi:10.7717/peerj-cs.1668)
Supplement: Supplemental Information 1 [file peerj-cs-10-1668-s001.zip › Code/code/threeML/test/test_get_package_data.py]

import os
from threeML.io.package_data import get_path_of_data_file


def test_get_package_data():
    # Try and get the config file
    config_file = get_path_of_data_file("fermipy_basic_config.yml")

    assert os.path.exists(config_file)
