# Supplementary material for: Fuzzy information recognition and translation processing in English interpretation based on a generalized maximum likelihood ratio algorithm
Source: PeerJ Comput Sci. 2024 Jan 31;10:e1668. doi: 10.7717/peerj-cs.1668 (PMC10909210; doi:10.7717/peerj-cs.1668)
Supplement: Supplemental Information 1 [file peerj-cs-10-1668-s001.zip › Code/code/threeML/test/test_joint_likelihood_set.py]

from __future__ import print_function
import pytest
from threeML import *
from .conftest import get_grb_model

try:

    import ROOT

except:

    has_root = False

else:

    has_root = True

skip_if_ROOT_is_available = pytest.mark.skipif(
    has_root, reason="ROOT is available. Skipping incompatible tests."
)

# Define a dummy function to return always the same model
def get_model(id):

    return get_grb_model(Powerlaw())


def test_joint_likelihood_set(data_list_bn090217206_nai6):
    def get_data(id):
        return data_list_bn090217206_nai6

    jlset = JointLikelihoodSet(
        data_getter=get_data, model_getter=get_model, n_iterations=10
    )

    jlset.go(compute_covariance=False)

@skip_if_ROOT_is_available
def test_joint_likelihood_set_parallel(data_list_bn090217206_nai6):
    def get_data(id):
        return data_list_bn090217206_nai6

    jlset = JointLikelihoodSet(
        data_getter=get_data, model_getter=get_model, n_iterations=10
    )

    with parallel_computation(start_cluster=False):

        res = jlset.go(compute_covariance=False)

    print(res)
