# Supplementary material for: Fuzzy information recognition and translation processing in English interpretation based on a generalized maximum likelihood ratio algorithm
Source: PeerJ Comput Sci. 2024 Jan 31;10:e1668. doi: 10.7717/peerj-cs.1668 (PMC10909210; doi:10.7717/peerj-cs.1668)
Supplement: Supplemental Information 1 [file peerj-cs-10-1668-s001.zip › Code/code/threeML/test/test_plotting.py]

import pytest
from threeML import *
from threeML.utils.binner import NotEnoughData


def test_OGIP_plotting(fitted_joint_likelihood_bn090217206_nai,
                       fitted_joint_likelihood_bn090217206_nai6_nai9_bgo1):

    jl, _, _ = fitted_joint_likelihood_bn090217206_nai

    NaI6 = jl.data_list["NaI6"]

    # OGIP channel plotting

    NaI6.view_count_spectrum(plot_errors=True, show_bad_channels=True)

    NaI6.view_count_spectrum(plot_errors=False, show_bad_channels=True)

    NaI6.view_count_spectrum(plot_errors=True, show_bad_channels=False)

    NaI6.view_count_spectrum(plot_errors=False, show_bad_channels=False)

    _ = display_spectrum_model_counts(jl)

    _ = display_spectrum_model_counts(jl,
                                      data=("NaI6"),
                                      model_color=["red", "blue"],
                                      data_color=["red", "blue"],
                                      show_legend=False)

    _ = display_spectrum_model_counts(jl, data=("wrong"))

    _ = display_spectrum_model_counts(jl, min_rate=1e-8)

    with pytest.raises(NotEnoughData):

        _ = display_spectrum_model_counts(jl, min_rate=1e8)

    # Load jl object with len(data_list)=3
    jl, _, _ = fitted_joint_likelihood_bn090217206_nai6_nai9_bgo1

    _ = display_spectrum_model_counts(jl,
                                      data_per_plot=2,
                                      data_cmap="viridis",
                                      model_cmap="viridis",
                                      show_legend=False)

    _ = display_spectrum_model_counts(jl,
                                      data_per_plot=2,
                                      data_cmap="viridis",
                                      model_cmap="viridis",
                                      background_cmap="cool",
                                      show_background=True,
                                      source_only=True)
