# Supplementary material for: Fuzzy information recognition and translation processing in English interpretation based on a generalized maximum likelihood ratio algorithm
Source: PeerJ Comput Sci. 2024 Jan 31;10:e1668. doi: 10.7717/peerj-cs.1668 (PMC10909210; doi:10.7717/peerj-cs.1668)
Supplement: Supplemental Information 1 [file peerj-cs-10-1668-s001.zip › Code/code/threeML/test/test_power_of_two_utils.py]

from builtins import range
from threeML.utils.power_of_two_utils import *


def test_is_power_of_two():
    power_of_twos = [2 ** x for x in range(32)]

    for power_of_two in power_of_twos:

        assert is_power_of_2(power_of_two)

    not_power_of_twos = [0, 3, 5, 6, 7, 9, 27, 35]

    for not_power_of_two in not_power_of_twos:

        assert is_power_of_2(not_power_of_two) == False


def test_next_power_of_two():
    assert next_power_of_2(15) == 16
    assert next_power_of_2(2) == 2
    assert next_power_of_2(65530) == 65536
