# Supplementary material for: Fuzzy information recognition and translation processing in English interpretation based on a generalized maximum likelihood ratio algorithm
Source: PeerJ Comput Sci. 2024 Jan 31;10:e1668. doi: 10.7717/peerj-cs.1668 (PMC10909210; doi:10.7717/peerj-cs.1668)
Supplement: Supplemental Information 1 [file peerj-cs-10-1668-s001.zip › Code/code/threeML/test/test_spectrum_class.py]

from __future__ import division
from past.utils import old_div
import numpy as np
import os
import pytest
from astromodels import Powerlaw, PointSource, Model

from threeML.plugins.DispersionSpectrumLike import DispersionSpectrumLike
from threeML.plugins.SpectrumLike import SpectrumLike
from threeML.utils.OGIP.response import OGIPResponse
from threeML.utils.spectrum.binned_spectrum import (
    BinnedSpectrum,
    BinnedSpectrumWithDispersion,
    ChannelSet,
)
from .conftest import get_test_datasets_directory


@pytest.fixture(scope="module")
def loaded_response():

    rsp = OGIPResponse(
        os.path.join(
            get_test_datasets_directory(),
            "bn090217206",
            "bn090217206_n6_weightedrsp.rsp",
        )
    )

    return rsp


def test_spectrum_constructor():

    ebounds = ChannelSet.from_list_of_edges(np.array([1, 2, 3, 4, 5, 6]))

    pl = Powerlaw()

    ps = PointSource("fake", 0, 0, spectral_shape=pl)

    model = Model(ps)

    obs_spectrum = BinnedSpectrum(
        counts=np.ones(len(ebounds)), exposure=1, ebounds=ebounds, is_poisson=True
    )
    bkg_spectrum = BinnedSpectrum(
        counts=np.ones(len(ebounds)), exposure=1, ebounds=ebounds, is_poisson=True
    )

    assert np.all(obs_spectrum.counts == obs_spectrum.rates)
    assert np.all(bkg_spectrum.counts == bkg_spectrum.rates)

    specLike = SpectrumLike("fake", observation=obs_spectrum, background=bkg_spectrum)
    specLike.set_model(model)
    specLike.get_model()

    specLike.get_simulated_dataset()

    specLike.rebin_on_background(min_number_of_counts=1e-1)
    specLike.remove_rebinning()

    specLike.significance
    specLike.significance_per_channel

    obs_spectrum = BinnedSpectrum(
        counts=np.ones(len(ebounds)),
        count_errors=np.ones(len(ebounds)),
        exposure=1,
        ebounds=ebounds,
        is_poisson=False,
    )
    bkg_spectrum = BinnedSpectrum(
        counts=np.ones(len(ebounds)), exposure=1, ebounds=ebounds, is_poisson=True
    )

    with pytest.raises(NotImplementedError):

        specLike = SpectrumLike(
            "fake", observation=obs_spectrum, background=bkg_spectrum
        )

    # gaussian source only

    obs_spectrum = BinnedSpectrum(
        counts=np.ones(len(ebounds)),
        count_errors=np.ones(len(ebounds)),
        exposure=1,
        ebounds=ebounds,
    )

    specLike = SpectrumLike("fake", observation=obs_spectrum, background=None)
    specLike.set_model(model)
    specLike.get_model()

    specLike.get_simulated_dataset()

    with pytest.raises(RuntimeError):
        specLike.rebin_on_background(min_number_of_counts=1e-1)


def test_spectrum_constructor_no_background():

    ebounds = ChannelSet.from_list_of_edges(np.array([0, 1, 2, 3, 4, 5]))

    obs_spectrum = BinnedSpectrum(
        counts=np.ones(len(ebounds)), exposure=1, ebounds=ebounds, is_poisson=True
    )

    assert np.all(obs_spectrum.counts == obs_spectrum.rates)

    specLike = SpectrumLike("fake", observation=obs_spectrum, background=None)

    specLike.__repr__()


def addition_proof_simple(x, y, z):
    assert x.counts[3] + y.counts[3] == z.counts[3]


def addition_proof_weighted(x, y, z):
    assert old_div(
        (
            old_div(x.rates[3], x.rate_errors[3] ** 2)
            + old_div(y.rates[3], y.rate_errors[3] ** 2)
        ),
        (old_div(1, x.rate_errors[3] ** 2) + old_div(1, y.rate_errors[3] ** 2)),
    ) == old_div(z.rates[3], z.exposure)


def spectrum_addition(
    obs_spectrum_1, obs_spectrum_2, obs_spectrum_incompatible, addition, addition_proof
):
    obs_spectrum = addition(obs_spectrum_1, obs_spectrum_2)

    addition_proof(obs_spectrum_1, obs_spectrum_2, obs_spectrum)

    assert obs_spectrum_1.exposure + obs_spectrum_2.exposure == obs_spectrum.exposure

    assert np.all(obs_spectrum.counts == obs_spectrum.rates * obs_spectrum.exposure)

    specLike = SpectrumLike("fake", observation=obs_spectrum, background=None)

    assert (
        obs_spectrum.count_errors is None
        or obs_spectrum.count_errors.__class__ == np.ndarray
    )

    specLike.__repr__()


def test_spectrum_addition():
    ebounds = ChannelSet.from_list_of_edges(np.array([0, 1, 2, 3, 4, 5]))
    ebounds_different = ChannelSet.from_list_of_edges(np.array([0, 1, 2, 3, 4, 5]))

    obs_spectrum_1 = BinnedSpectrum(
        counts=np.ones(len(ebounds)),
        count_errors=np.ones(len(ebounds)),
        exposure=1,
        ebounds=ebounds,
        is_poisson=False,
    )
    obs_spectrum_2 = BinnedSpectrum(
        counts=np.ones(len(ebounds)),
        count_errors=np.ones(len(ebounds)),
        exposure=2,
        ebounds=ebounds,
        is_poisson=False,
    )
    obs_spectrum_incompatible = BinnedSpectrum(
        counts=np.ones(len(ebounds)),
        count_errors=np.ones(len(ebounds)),
        exposure=2,
        ebounds=ebounds_different,
        is_poisson=False,
    )

    spectrum_addition(
        obs_spectrum_1,
        obs_spectrum_2,
        obs_spectrum_incompatible,
        lambda x, y: x + y,
        addition_proof_simple,
    )
    spectrum_addition(
        obs_spectrum_1,
        obs_spectrum_2,
        obs_spectrum_incompatible,
        lambda x, y: x.add_inverse_variance_weighted(y),
        addition_proof_weighted,
    )


def test_spectrum_addition_poisson():
    ebounds = ChannelSet.from_list_of_edges(np.array([0, 1, 2, 3, 4, 5]))
    ebounds_different = ChannelSet.from_list_of_edges(np.array([0, 1, 2, 3, 4, 5]))

    obs_spectrum_1 = BinnedSpectrum(
        counts=np.ones(len(ebounds)), exposure=1, ebounds=ebounds, is_poisson=True
    )
    obs_spectrum_2 = BinnedSpectrum(
        counts=np.ones(len(ebounds)), exposure=2, ebounds=ebounds, is_poisson=True
    )
    obs_spectrum_incompatible = BinnedSpectrum(
        counts=np.ones(len(ebounds_different)),
        exposure=2,
        ebounds=ebounds,
        is_poisson=True,
    )

    spectrum_addition(
        obs_spectrum_1,
        obs_spectrum_2,
        obs_spectrum_incompatible,
        lambda x, y: x + y,
        addition_proof_simple,
    )
    # spectrum_addition(obs_spectrum_1,obs_spectrum_2,obs_spectrum_incompatible,lambda x,y:x.add_inverse_variance_weighted(y))


def test_spectrum_clone():
    ebounds = ChannelSet.from_list_of_edges(np.array([0, 1, 2, 3, 4, 5]))

    obs_spectrum = BinnedSpectrum(
        counts=np.ones(len(ebounds)),
        count_errors=np.ones(len(ebounds)),
        exposure=1,
        ebounds=ebounds,
        is_poisson=False,
    )
    obs_spectrum.clone(
        new_counts=np.zeros_like(obs_spectrum.counts),
        new_count_errors=np.zeros_like(obs_spectrum.counts),
    )
    obs_spectrum.clone()


def test_dispersion_spectrum_constructor(loaded_response):

    rsp = loaded_response

    pl = Powerlaw()

    ps = PointSource("fake", 0, 0, spectral_shape=pl)

    model = Model(ps)

    obs_spectrum = BinnedSpectrumWithDispersion(
        counts=np.ones(128), exposure=1, response=rsp, is_poisson=True
    )
    bkg_spectrum = BinnedSpectrumWithDispersion(
        counts=np.ones(128), exposure=1, response=rsp, is_poisson=True
    )

    specLike = DispersionSpectrumLike(
        "fake", observation=obs_spectrum, background=bkg_spectrum
    )
    specLike.set_model(model)
    specLike.get_model()

    specLike.write_pha("test_from_dispersion", overwrite=True)

    assert os.path.exists("test_from_dispersion.pha")
    assert os.path.exists("test_from_dispersion_bak.pha")

    os.remove("test_from_dispersion.pha")
    os.remove("test_from_dispersion_bak.pha")


def test_dispersion_spectrum_addition_poisson(loaded_response):

    rsp = loaded_response
    ebounds = ChannelSet.from_instrument_response(rsp)

    obs_spectrum_1 = BinnedSpectrumWithDispersion(
        counts=np.ones(len(ebounds)), exposure=1, response=rsp, is_poisson=True
    )
    obs_spectrum_2 = BinnedSpectrumWithDispersion(
        counts=np.ones(len(ebounds)), exposure=2, response=rsp, is_poisson=True
    )
    obs_spectrum_incompatible = None

    spectrum_addition(
        obs_spectrum_1,
        obs_spectrum_2,
        obs_spectrum_incompatible,
        lambda x, y: x + y,
        addition_proof_simple,
    )
    # spectrum_addition(obs_spectrum_1,obs_spectrum_2,obs_spectrum_incompatible,lambda x,y:x.add_inverse_variance_weighted(y),addition_proof_weighted)


def test_dispersion_spectrum_addition(loaded_response):

    rsp = loaded_response
    ebounds = ChannelSet.from_instrument_response(rsp)

    obs_spectrum_1 = BinnedSpectrumWithDispersion(
        counts=np.ones(len(ebounds)),
        count_errors=np.ones(len(ebounds)),
        exposure=1,
        response=rsp,
        is_poisson=False,
    )
    obs_spectrum_2 = BinnedSpectrumWithDispersion(
        counts=np.ones(len(ebounds)),
        count_errors=np.ones(len(ebounds)),
        exposure=2,
        response=rsp,
        is_poisson=False,
    )
    obs_spectrum_incompatible = None

    spectrum_addition(
        obs_spectrum_1,
        obs_spectrum_2,
        obs_spectrum_incompatible,
        lambda x, y: x + y,
        addition_proof_simple,
    )
    spectrum_addition(
        obs_spectrum_1,
        obs_spectrum_2,
        obs_spectrum_incompatible,
        lambda x, y: x.add_inverse_variance_weighted(y),
        addition_proof_weighted,
    )


def test_dispersion_spectrum_clone(loaded_response):

    rsp = loaded_response

    obs_spectrum = BinnedSpectrumWithDispersion(
        counts=np.ones(128), exposure=1, response=rsp, is_poisson=True
    )

    obs_spectrum.clone(
        new_counts=np.zeros_like(obs_spectrum.counts), new_count_errors=None
    )

    obs_spectrum.clone()
