# Supplementary material for: Fuzzy information recognition and translation processing in English interpretation based on a generalized maximum likelihood ratio algorithm
Source: PeerJ Comput Sci. 2024 Jan 31;10:e1668. doi: 10.7717/peerj-cs.1668 (PMC10909210; doi:10.7717/peerj-cs.1668)
Supplement: Supplemental Information 1 [file peerj-cs-10-1668-s001.zip › Code/code/threeML/test/test_spectrumlike.py]

import numpy as np
import pytest
from astromodels import Blackbody, Powerlaw, Model, PointSource

from threeML import JointLikelihood, DataList
from threeML.io.package_data import get_path_of_data_file
from threeML.plugins.DispersionSpectrumLike import DispersionSpectrumLike
from threeML.plugins.SpectrumLike import SpectrumLike
from threeML.plugins.OGIPLike import OGIPLike
from threeML.utils.OGIP.response import OGIPResponse
from threeML.exceptions.custom_exceptions import NegativeBackground
from threeML.io.file_utils import within_directory
from .conftest import get_test_datasets_directory
import warnings

warnings.simplefilter("ignore")


__example_dir = get_test_datasets_directory()


def test_assigning_source_name():

    energies = np.logspace(1, 3, 51)

    low_edge = energies[:-1]
    high_edge = energies[1:]

    sim_K = 1e-1
    sim_kT = 20.0

    # get a blackbody source function
    source_function = Blackbody(K=sim_K, kT=sim_kT)

    # power law background function
    background_function = Powerlaw(K=1, index=-1.5, piv=100.0)

    spectrum_generator = SpectrumLike.from_function(
        "fake",
        source_function=source_function,
        background_function=background_function,
        energy_min=low_edge,
        energy_max=high_edge,
    )

    # good name setting

    bb = Blackbody()

    pts = PointSource("good_name", 0, 0, spectral_shape=bb)

    model = Model(pts)

    # before setting model

    spectrum_generator.assign_to_source("good_name")

    jl = JointLikelihood(model, DataList(spectrum_generator))

    _ = jl.fit()

    # after setting model

    pts = PointSource("good_name", 0, 0, spectral_shape=bb)

    model = Model(pts)

    spectrum_generator = SpectrumLike.from_function(
        "fake",
        source_function=source_function,
        background_function=background_function,
        energy_min=low_edge,
        energy_max=high_edge,
    )

    jl = JointLikelihood(model, DataList(spectrum_generator))

    spectrum_generator.assign_to_source("good_name")

    # after with bad name

    spectrum_generator = SpectrumLike.from_function(
        "fake",
        source_function=source_function,
        background_function=background_function,
        energy_min=low_edge,
        energy_max=high_edge,
    )

    jl = JointLikelihood(model, DataList(spectrum_generator))

    with pytest.raises(RuntimeError):

        spectrum_generator.assign_to_source("bad_name")

        # before with bad name

    spectrum_generator = SpectrumLike.from_function(
        "fake",
        source_function=source_function,
        background_function=background_function,
        energy_min=low_edge,
        energy_max=high_edge,
    )

    spectrum_generator.assign_to_source("bad_name")

    with pytest.raises(RuntimeError):

        jl = JointLikelihood(model, DataList(spectrum_generator))

    # multisource model

    spectrum_generator = SpectrumLike.from_function(
        "fake",
        source_function=source_function,
        background_function=background_function,
        energy_min=low_edge,
        energy_max=high_edge,
    )

    ps1 = PointSource("ps1", 0, 0, spectral_shape=Blackbody())
    ps2 = PointSource("ps2", 0, 0, spectral_shape=Powerlaw())

    model = Model(ps1, ps2)

    model.ps2.spectrum.main.Powerlaw.K.fix = True
    model.ps2.spectrum.main.Powerlaw.index.fix = True

    spectrum_generator.assign_to_source("ps1")

    dl = DataList(spectrum_generator)

    jl = JointLikelihood(model, dl)

    _ = jl.fit()
    #


def test_spectrumlike_fit():

    energies = np.logspace(1, 3, 51)

    low_edge = energies[:-1]
    high_edge = energies[1:]

    sim_K = 1e-1
    sim_kT = 20.0

    # get a blackbody source function
    source_function = Blackbody(K=sim_K, kT=sim_kT)

    # power law background function
    background_function = Powerlaw(K=1, index=-1.5, piv=100.0)

    spectrum_generator = SpectrumLike.from_function(
        "fake",
        source_function=source_function,
        background_function=background_function,
        energy_min=low_edge,
        energy_max=high_edge,
    )

    bb = Blackbody()

    pts = PointSource("mysource", 0, 0, spectral_shape=bb)

    model = Model(pts)

    # MLE fitting

    jl = JointLikelihood(model, DataList(spectrum_generator))

    result = jl.fit()

    K_variates = jl.results.get_variates("mysource.spectrum.main.Blackbody.K")

    kT_variates = jl.results.get_variates("mysource.spectrum.main.Blackbody.kT")

    assert np.all(
        np.isclose([K_variates.average, kT_variates.average], [sim_K, sim_kT], atol=1)
    )


def test_dispersionspectrumlike_fit():

    response = OGIPResponse(get_path_of_data_file("datasets/ogip_powerlaw.rsp"))

    sim_K = 1e-1
    sim_kT = 20.0

    # get a blackbody source function
    source_function = Blackbody(K=sim_K, kT=sim_kT)

    # power law background function
    background_function = Powerlaw(K=1, index=-1.5, piv=100.0)

    spectrum_generator = DispersionSpectrumLike.from_function(
        "test",
        source_function=source_function,
        response=response,
        background_function=background_function,
    )

    bb = Blackbody()

    pts = PointSource("mysource", 0, 0, spectral_shape=bb)

    model = Model(pts)

    # MLE fitting

    jl = JointLikelihood(model, DataList(spectrum_generator))

    result = jl.fit()

    K_variates = jl.results.get_variates("mysource.spectrum.main.Blackbody.K")

    kT_variates = jl.results.get_variates("mysource.spectrum.main.Blackbody.kT")

    assert np.all(
        np.isclose([K_variates.average, kT_variates.average], [sim_K, sim_kT], atol=1)
    )


def test_spectrum_like_with_background_model():
    energies = np.logspace(1, 3, 51)

    low_edge = energies[:-1]
    high_edge = energies[1:]

    sim_K = 1e-1
    sim_kT = 20.0

    # get a blackbody source function
    source_function = Blackbody(K=sim_K, kT=sim_kT)

    # power law background function
    background_function = Powerlaw(K=5, index=-1.5, piv=100.0)

    spectrum_generator = SpectrumLike.from_function(
        "fake",
        source_function=source_function,
        background_function=background_function,
        energy_min=low_edge,
        energy_max=high_edge,
    )

    background_plugin = SpectrumLike.from_background("background", spectrum_generator)

    bb = Blackbody()

    pl = Powerlaw()
    pl.piv = 100

    bkg_ps = PointSource("bkg", 0, 0, spectral_shape=pl)

    bkg_model = Model(bkg_ps)

    jl_bkg = JointLikelihood(bkg_model, DataList(background_plugin))

    _ = jl_bkg.fit()

    plugin_bkg_model = SpectrumLike(
        "full", spectrum_generator.observed_spectrum, background=background_plugin
    )

    pts = PointSource("mysource", 0, 0, spectral_shape=bb)

    model = Model(pts)

    # MLE fitting

    jl = JointLikelihood(model, DataList(plugin_bkg_model))

    result = jl.fit()

    K_variates = jl.results.get_variates("mysource.spectrum.main.Blackbody.K")

    kT_variates = jl.results.get_variates("mysource.spectrum.main.Blackbody.kT")

    assert np.all(
        np.isclose([K_variates.average, kT_variates.average], [sim_K, sim_kT], rtol=0.5)
    )


    ## test with ogiplike 
    with within_directory(__example_dir):
        ogip = OGIPLike("test_ogip", observation="test.pha{1}", background=background_plugin)

    

def test_all_statistics():

    energies = np.logspace(1, 3, 51)

    low_edge = energies[:-1]
    high_edge = energies[1:]

    # get a blackbody source function
    source_function = Blackbody(K=9e-2, kT=20)

    # power law background function
    background_function = Powerlaw(K=1, index=-1.5, piv=100.0)

    pts = PointSource("mysource", 0, 0, spectral_shape=source_function)

    model = Model(pts)

    # test Poisson no bkg

    spectrum_generator = SpectrumLike.from_function(
        "fake",
        source_function=source_function,
        energy_min=low_edge,
        energy_max=high_edge,
    )
    spectrum_generator.set_model(model)

    spectrum_generator.get_log_like()

    # test Poisson w/ Poisson bkg

    spectrum_generator = SpectrumLike.from_function(
        "fake",
        source_function=source_function,
        background_function=background_function,
        energy_min=low_edge,
        energy_max=high_edge,
    )

    spectrum_generator.set_model(model)

    spectrum_generator.get_log_like()

    spectrum_generator._background_counts = -np.ones_like(
        spectrum_generator._background_counts
    )

    with pytest.raises(NegativeBackground):
        spectrum_generator._probe_noise_models()

    # test Poisson w/ ideal bkg

    spectrum_generator.background_noise_model = "ideal"

    spectrum_generator.get_log_like()

    # test Poisson w/ gauss bkg

    # test Poisson w/ Poisson bkg

    spectrum_generator = SpectrumLike.from_function(
        "fake",
        source_function=source_function,
        background_function=background_function,
        background_errors=0.1 * background_function(low_edge),
        energy_min=low_edge,
        energy_max=high_edge,
    )

    spectrum_generator.set_model(model)

    spectrum_generator.get_log_like()

    # test Gaussian w/ no bkg

    spectrum_generator = SpectrumLike.from_function(
        "fake",
        source_function=source_function,
        source_errors=0.5 * source_function(low_edge),
        energy_min=low_edge,
        energy_max=high_edge,
    )

    spectrum_generator.set_model(model)

    spectrum_generator.get_log_like()
