# Supplementary material for: Fuzzy information recognition and translation processing in English interpretation based on a generalized maximum likelihood ratio algorithm
Source: PeerJ Comput Sci. 2024 Jan 31;10:e1668. doi: 10.7717/peerj-cs.1668 (PMC10909210; doi:10.7717/peerj-cs.1668)
Supplement: Supplemental Information 1 [file peerj-cs-10-1668-s001.zip › Code/code/threeML/test/test_time_interval.py]

from __future__ import print_function
from builtins import zip
import pytest

from threeML.utils.time_interval import TimeInterval, TimeIntervalSet
from threeML.utils.interval import IntervalsDoNotOverlap, IntervalsNotContiguous


def test_time_interval_constructor():

    t = TimeInterval(-10.0, 10.0)

    assert t.start_time == -10.0
    assert t.stop_time == 10.0
    assert t.duration == 20.0
    assert t.half_time == 0.0

    with pytest.raises(RuntimeError):

        _ = TimeInterval(10.0, -10.0, swap_if_inverted=False)

    _ = TimeInterval(-10.0, 10.0, swap_if_inverted=True)


def test_time_interval_repr():

    t = TimeInterval(-10.0, 10.0)

    print(t)


def test_time_interval_overlaps_with():

    t1 = TimeInterval(-10.0, 10.0)
    t2 = TimeInterval(0.0, 30.0)
    t3 = TimeInterval(-100, 100.0)
    t4 = TimeInterval(-100, -10)
    t5 = TimeInterval(100.0, 200.0)

    assert t1.overlaps_with(t2) == True
    assert t1.overlaps_with(t3) == True
    assert t1.overlaps_with(t4) == False
    assert t1.overlaps_with(t5) == False


def test_time_interval_intersect():

    t1 = TimeInterval(-10.0, 10.0)
    t2 = TimeInterval(0.0, 30.0)

    t = t1.intersect(t2)

    assert t.start_time == 0.0
    assert t.stop_time == 10.0

    with pytest.raises(IntervalsDoNotOverlap):

        t1 = TimeInterval(-10.0, 10.0)
        t2 = TimeInterval(20.0, 30.0)

        _ = t1.intersect(t2)


def test_time_interval_merge():
    t1 = TimeInterval(-10.0, 10.0)
    t2 = TimeInterval(0.0, 30.0)

    t = t1.merge(t2)

    assert t.start_time == -10.0
    assert t.stop_time == 30.0

    with pytest.raises(IntervalsDoNotOverlap):

        t1 = TimeInterval(-10.0, 10.0)
        t2 = TimeInterval(20.0, 30.0)

        _ = t1.merge(t2)


def test_time_interval_add():

    t = TimeInterval(-10.0, 10.0)

    new_t = t + 10.0  # type: TimeInterval

    assert new_t.start_time == 0
    assert new_t.stop_time == 20.0


def test_time_interval_sub():

    t = TimeInterval(-10.0, 10.0)

    new_t = t - 10.0  # type: TimeInterval

    assert new_t.start_time == -20.0
    assert new_t.stop_time == 0.0


def test_time_interval_constructor_set():

    t1 = TimeInterval(-10.0, 20.0)
    t2 = TimeInterval(10.0, 30.0)

    ts = TimeIntervalSet([t1, t2])

    assert ts[0] == t1
    assert ts[1] == t2

    # Use strings
    ts2 = TimeIntervalSet.from_strings("-10 - -5", "10 - 20", "20-30", "-10--5")

    assert ts2[0].start_time == -10
    assert ts2[0].stop_time == -5
    assert ts2[-1].start_time == -10
    assert ts2[-1].stop_time == -5
    assert ts2[1].start_time == 10
    assert ts2[1].stop_time == 20
    assert ts2[2].start_time == 20
    assert ts2[2].stop_time == 30

    # Use edges
    ts3 = TimeIntervalSet.from_list_of_edges([-2, -1, 0, 1, 2])

    assert ts3[0].start_time == -2
    assert ts3[0].stop_time == -1
    assert ts3[-1].start_time == 1
    assert ts3[-1].stop_time == 2
    assert ts3[1].start_time == -1
    assert ts3[1].stop_time == 0
    assert ts3[2].start_time == 0
    assert ts3[2].stop_time == 1

    # Use start and stops
    ts5 = TimeIntervalSet.from_starts_and_stops([-2, -1, 0, 1], [-1, 0, 1, 2])

    assert ts5[0].start_time == -2
    assert ts5[0].stop_time == -1
    assert ts5[-1].start_time == 1
    assert ts5[-1].stop_time == 2
    assert ts5[1].start_time == -1
    assert ts5[1].stop_time == 0
    assert ts5[2].start_time == 0
    assert ts5[2].stop_time == 1

    with pytest.raises(AssertionError):

        ts6 = TimeIntervalSet.from_starts_and_stops([-2, -1, 0, 1], [-1, 0, 1])

    # test display

    ts5.display()


def test_time_interval_iterator_set():

    t1 = TimeInterval(-10.0, 20.0)
    t2 = TimeInterval(10.0, 30.0)

    ts = TimeIntervalSet([t1, t2])

    for i, tt in enumerate(ts):

        if i == 0:

            assert tt == t1

        else:

            assert tt == t2


def test_time_interval_extend_set():

    t1 = TimeInterval(-10.0, 20.0)
    t2 = TimeInterval(10.0, 30.0)

    ts = TimeIntervalSet([t1, t2])

    t3 = TimeInterval(30.0, 40.0)
    t4 = TimeInterval(40.0, 50.0)

    ts.extend([t3, t4])

    assert len(ts) == 4

    ts.extend(TimeIntervalSet([t3, t4]))

    assert len(ts) == 6


def test_time_interval_add_sub_set():

    t1 = TimeInterval(-10.0, 20.0)
    t2 = TimeInterval(10.0, 30.0)

    ts = TimeIntervalSet([t1, t2])

    ts2 = ts + 10.0  # type: TimeIntervalSet

    assert ts2[0].start_time == 0.0
    assert ts2[1].stop_time == 40.0

    ts3 = ts - 10.0  # type: TimeIntervalSet

    assert ts3[0].start_time == -20.0
    assert ts3[1].stop_time == 20.0


def test_time_interval_argsort_set():

    t1 = TimeInterval(-10.0, 20.0)
    t2 = TimeInterval(10.0, 30.0)
    t3 = TimeInterval(-30.0, 50.0)

    ts = TimeIntervalSet([t1, t2, t3])

    idx = ts.argsort()

    assert idx == [2, 0, 1]


def test_time_interval_sort_set():

    t1 = TimeInterval(-10.0, 20.0)
    t2 = TimeInterval(10.0, 30.0)
    t3 = TimeInterval(-30.0, 50.0)

    ts = TimeIntervalSet([t1, t2, t3])

    ts2 = ts.sort()

    assert ts2[0] == t3
    assert ts2[1] == t1
    assert ts2[2] == t2


def test_time_interval_equivalence():

    t1 = TimeInterval(10.523, 20.32)

    assert t1 == TimeInterval(10.523, 20.32)

    assert not t1 == None


def test_time_interval_set_pop():

    t1 = TimeInterval(-10.0, 20.0)
    t2 = TimeInterval(10.0, 30.0)
    t3 = TimeInterval(-30.0, 50.0)

    ts = TimeIntervalSet([t1, t2, t3])

    popped = ts.pop(1)

    assert popped == t2


def test_time_interval_set_is_contiguous():

    t1 = TimeInterval(-10.0, 20.0)
    t2 = TimeInterval(10.0, 30.0)
    t3 = TimeInterval(-30.0, 50.0)

    ts = TimeIntervalSet([t1, t2, t3])

    assert ts.is_contiguous() == False

    t1 = TimeInterval(0.0, 1.0)
    t2 = TimeInterval(1.0, 2.0)
    t3 = TimeInterval(2.0, 3.0)

    ts = TimeIntervalSet([t1, t2, t3])

    assert ts.is_contiguous() == True

    t1 = TimeInterval(0.0, 1.0)
    t2 = TimeInterval(1.1, 2.0)
    t3 = TimeInterval(2.0, 3.0)

    ts = TimeIntervalSet([t1, t2, t3])

    assert ts.is_contiguous() == False

    t1 = TimeInterval(0.0, 1.0)
    t2 = TimeInterval(2.0, 3.0)
    t3 = TimeInterval(1.0, 2.0)

    ts = TimeIntervalSet([t1, t2, t3])

    assert ts.is_contiguous() == False

    new_ts = ts.sort()

    assert new_ts.is_contiguous() == True


def test_merging_set_intervals():

    # test that non overlapping intervals
    # do not result in a merge

    t1 = TimeInterval(-10.0, 0.0)
    t2 = TimeInterval(5.0, 10.0)
    t3 = TimeInterval(15.0, 20.0)

    ts1 = TimeIntervalSet([t1, t2, t3])

    ts2 = ts1.merge_intersecting_intervals(in_place=False)

    assert len(ts2) == 3
    assert t1 == ts2[0]
    assert t2 == ts2[1]
    assert t3 == ts2[2]

    # end merge works

    t1 = TimeInterval(-10.0, 0.0)
    t2 = TimeInterval(5.0, 10.0)
    t3 = TimeInterval(7.0, 20.0)

    ts1 = TimeIntervalSet([t1, t2, t3])

    ts2 = ts1.merge_intersecting_intervals(in_place=False)

    assert len(ts2) == 2
    assert t1 == ts2[0]
    assert TimeInterval(5.0, 20.0) == ts2[1]

    # begin merge works

    t1 = TimeInterval(-10.0, 0.0)
    t2 = TimeInterval(-5.0, 10.0)
    t3 = TimeInterval(15, 20.0)

    ts1 = TimeIntervalSet([t1, t2, t3])

    ts2 = ts1.merge_intersecting_intervals(in_place=False)

    assert len(ts2) == 2
    assert TimeInterval(-10.0, 10.0) == ts2[0]
    assert TimeInterval(15.0, 20.0) == ts2[1]

    # middle merge works

    t1 = TimeInterval(-10.0, 0.0)
    t2 = TimeInterval(5.0, 10.0)
    t3 = TimeInterval(7.0, 20.0)
    t4 = TimeInterval(35.0, 40.0)

    ts1 = TimeIntervalSet([t1, t2, t3, t4])

    ts2 = ts1.merge_intersecting_intervals(in_place=False)

    assert len(ts2) == 3
    assert t1 == ts2[0]
    assert TimeInterval(5.0, 20.0) == ts2[1]
    assert t4 == ts2[2]

    # both end merge works

    t1 = TimeInterval(-10.0, 0.0)
    t2 = TimeInterval(-5.0, 10.0)
    t3 = TimeInterval(15.0, 20.0)
    t4 = TimeInterval(35.0, 45.0)
    t5 = TimeInterval(40.0, 50.0)

    ts1 = TimeIntervalSet([t1, t2, t3, t4, t5])

    ts2 = ts1.merge_intersecting_intervals(in_place=False)

    assert len(ts2) == 3
    assert TimeInterval(-10.0, 10.0) == ts2[0]
    assert t3 == ts2[1]
    assert TimeInterval(35.0, 50.0) == ts2[2]

    # multi merge works

    t1 = TimeInterval(-10.0, 0.0)
    t2 = TimeInterval(-5.0, 10.0)
    t3 = TimeInterval(7, 20.0)

    ts1 = TimeIntervalSet([t1, t2, t3])

    ts2 = ts1.merge_intersecting_intervals(in_place=False)

    assert len(ts2) == 1
    assert TimeInterval(-10.0, 20.0) == ts2[0]

    # complete overlap merge works

    t1 = TimeInterval(-10.0, 25.0)
    t2 = TimeInterval(-5.0, 10.0)
    t3 = TimeInterval(7, 20.0)

    ts1 = TimeIntervalSet([t1, t2, t3])

    ts2 = ts1.merge_intersecting_intervals(in_place=False)

    assert len(ts2) == 1
    assert TimeInterval(-10.0, 25.0) == ts2[0]

    # tests the inplace operation

    t1 = TimeInterval(-10.0, 25.0)
    t2 = TimeInterval(-5.0, 10.0)
    t3 = TimeInterval(7, 20.0)

    ts1 = TimeIntervalSet([t1, t2, t3])

    ts1.merge_intersecting_intervals(in_place=True)

    assert len(ts1) == 1
    assert TimeInterval(-10.0, 25.0) == ts1[0]


def test_interval_set_to_string():

    # also tests the time interval to string

    t1 = TimeInterval(-10.0, 0.0)
    t2 = TimeInterval(5.0, 10.0)
    t3 = TimeInterval(15.0, 20.0)

    ts1 = TimeIntervalSet([t1, t2, t3])

    strings = ts1.to_string()

    strings_split = strings.split(",")

    assert t1.to_string() == strings_split[0]
    assert t2.to_string() == strings_split[1]
    assert t3.to_string() == strings_split[2]

    ts2 = TimeIntervalSet.from_strings(t1.to_string())

    assert ts2[0] == t1


def test_time_interval_sets_starts_stops():

    t1 = TimeInterval(-10.0, 0.0)
    t2 = TimeInterval(5.0, 10.0)
    t3 = TimeInterval(15.0, 20.0)

    ts1 = TimeIntervalSet([t1, t2, t3])

    for start, stop, interval in zip(ts1.start_times, ts1.stop_times, [t1, t2, t3]):

        assert interval.start_time == start
        assert interval.stop_time == stop


def test_time_edges():

    t1 = TimeInterval(-10.0, 0.0)
    t2 = TimeInterval(0.0, 10.0)
    t3 = TimeInterval(10.0, 20.0)

    ts1 = TimeIntervalSet([t1, t2, t3])

    assert ts1.time_edges[0] == -10.0
    assert ts1.time_edges[1] == 0.0
    assert ts1.time_edges[2] == 10.0
    assert ts1.time_edges[3] == 20.0

    with pytest.raises(IntervalsNotContiguous):
        t1 = TimeInterval(-10.0, -5.0)
        t2 = TimeInterval(0.0, 10.0)
        t3 = TimeInterval(10.0, 20.0)

        ts1 = TimeIntervalSet([t1, t2, t3])

        _ = ts1.time_edges
