# Supplementary material for: Fuzzy information recognition and translation processing in English interpretation based on a generalized maximum likelihood ratio algorithm
Source: PeerJ Comput Sci. 2024 Jan 31;10:e1668. doi: 10.7717/peerj-cs.1668 (PMC10909210; doi:10.7717/peerj-cs.1668)
Supplement: Supplemental Information 1 [file peerj-cs-10-1668-s001.zip › Code/code/threeML/utils/cartesian.py]

# import numpy as np

# def cartesian(arrays, out=None):
#     """
#     Generate a cartesian product of input arrays.

#     Parameters
#     ----------
#     arrays : list of array-like
#         1-D arrays to form the cartesian product of.
#     out : ndarray
#         Array to place the cartesian product in.

#     Returns
#     -------
#     out : ndarray
#         2-D array of shape (M, len(arrays)) containing cartesian products
#         formed of input arrays.

#     Examples
#     --------
#     >>> cartesian(([1, 2, 3], [4, 5], [6, 7]))
#     array([[1, 4, 6],
#            [1, 4, 7],
#            [1, 5, 6],
#            [1, 5, 7],
#            [2, 4, 6],
#            [2, 4, 7],
#            [2, 5, 6],
#            [2, 5, 7],
#            [3, 4, 6],
#            [3, 4, 7],
#            [3, 5, 6],
#            [3, 5, 7]])

#     """

#     arrays = [np.asarray(x) for x in arrays]
#     dtype = arrays[0].dtype

#     n = np.prod([x.size for x in arrays])
#     if out is None:
#         out = np.zeros([n, len(arrays)], dtype=dtype)

#     m = n / arrays[0].size
#     out[:,0] = np.repeat(arrays[0], m)
#     if arrays[1:]:
#         cartesian(arrays[1:], out=out[0:m,1:])
#         for j in range(1, arrays[0].size):
#             out[j*m:(j+1)*m,1:] = out[0:m,1:]
#     return out
