# Supplementary material for: Fuzzy information recognition and translation processing in English interpretation based on a generalized maximum likelihood ratio algorithm
Source: PeerJ Comput Sci. 2024 Jan 31;10:e1668. doi: 10.7717/peerj-cs.1668 (PMC10909210; doi:10.7717/peerj-cs.1668)
Supplement: Supplemental Information 1 [file peerj-cs-10-1668-s001.zip › Code/code/threeML/utils/data_builders/__init__.py]

from .time_series_builder import TimeSeriesBuilder
from .fermi.lat_transient_builder import TransientLATDataBuilder
__all__ = ['TimeSeriesBuilder', 'TransientLATDataBuilder']
