# Supplementary material for: Fuzzy information recognition and translation processing in English interpretation based on a generalized maximum likelihood ratio algorithm
Source: PeerJ Comput Sci. 2024 Jan 31;10:e1668. doi: 10.7717/peerj-cs.1668 (PMC10909210; doi:10.7717/peerj-cs.1668)
Supplement: Supplemental Information 1 [file peerj-cs-10-1668-s001.zip › Code/code/threeML/utils/data_builders/fermi/test.py]

#import threeML
#import pdb;pdb.set_trace()
from lat_transient_builder import TransientLATDataBuilder

lt = TransientLATDataBuilder(triggername = 'bn080916009',
        outfile = 'analysis',
        roi = 5.,
        tstarts = '0.',
        tstops = '1528.75',
        irf = 'p8_transient010e',
        galactic_model = 'template (fixed norm.)',
        particle_model = 'isotr template',
        zmax = 105.,
        emin = 65.,
        emax = 100000.,
        ra = 119.88999939 ,
        dec = -56.7000007629 ,
        liketype = 'binned',
        log_bins = '1., 10000., 30')#bin_file = ''

lt.run()
#import pdb;pdb.set_trace()
