# Supplementary material for: Fuzzy information recognition and translation processing in English interpretation based on a generalized maximum likelihood ratio algorithm
Source: PeerJ Comput Sci. 2024 Jan 31;10:e1668. doi: 10.7717/peerj-cs.1668 (PMC10909210; doi:10.7717/peerj-cs.1668)
Supplement: Supplemental Information 1 [file peerj-cs-10-1668-s001.zip › Code/code/threeML/utils/data_download/Fermi_GBM/download_GBM_data.py]

from __future__ import print_function

import gzip
import os
import re
import shutil
from builtins import map
from collections import OrderedDict
from pathlib import Path
from typing import Any, Dict, List, Optional, Union

import numpy as np

from threeML.config.config import threeML_config
from threeML.exceptions.custom_exceptions import (DetDoesNotExist,
                                                  TriggerDoesNotExist)
from threeML.io.dict_with_pretty_print import DictWithPrettyPrint
from threeML.io.download_from_http import (ApacheDirectory,
                                           RemoteDirectoryNotFound)
from threeML.io.file_utils import (file_existing_and_readable,
                                   if_directory_not_existing_then_make,
                                   sanitize_filename)
from threeML.io.logging import setup_logger

log = setup_logger(__name__)


def _validate_fermi_date(year: str, month: str, day: str) -> str:

    _all = [year, month, day]

    for x in _all:

        if len(x) != 2:
            log.error(f"{x} is not a valid, year, month, day")
            raise NameError()

        if int(x[0]) == 0:

            if (int(x[1]) <1) or (int(x[1])>9 ):

                log.error(f"{x} is not a valid, year, month, day")
                raise NameError()
        else:

            if (int(x[1]) <0) or (int(x[1])>9 ):

                log.error(f"{x} is not a valid, year, month, day")
                raise NameError()

    return f"{year}{month}{day}"
    

def _validate_fermi_trigger_name(trigger: str) -> str:

    _trigger_name_match = re.compile("^(bn|grb?)? ?(\d{9})$")

    _valid_trigger_args = ["080916009", "bn080916009", "GRB080916009"]

    assert_string = "The trigger %s is not valid. Must be in the form %s" % (
        trigger,
        ", or ".join(_valid_trigger_args),
    )

    if not isinstance(trigger, str):
        log.error(
            "Triggers must be strings"
        )
        raise TypeError()

    trigger = trigger.lower()

    search = _trigger_name_match.match(trigger)

    if search is None:
        log.error(assert_string)
        raise NameError()

    if search.group(2) is None:
        log.error(assert_string)
        raise NameError()

    trigger = search.group(2)

    log.debug(f"validated {trigger}")

    return trigger


_detector_list = "n0,n1,n2,n3,n4,n5,n6,n7,n8,n9,na,nb,b0,b1".split(",")


def download_GBM_trigger_data(
        trigger_name: str, detectors: Optional[List[str]] = None, destination_directory: str = ".", compress_tte: bool = True, cspec_only: bool=False
) -> Dict[str, Any]:
    """
    Download the latest GBM TTE and RSP files from the HEASARC server. Will get the
    latest file version and prefer RSP2s over RSPs. If the files already exist in your destination
    directory, they will be skipped in the download process. The output dictionary can be used
    as input to the FermiGBMTTELike class.

    example usage: download_GBM_trigger_data('080916009', detectors=['n0','na','b0'], destination_directory='.')

    :param trigger_name: trigger number (str) e.g. '080916009' or 'bn080916009' or 'GRB080916009'
    :param detectors: list of detectors, default is all detectors
    :param destination_directory: download directory
    :param compress_tte: compress the TTE files via gzip (default True)
    :param cspec_only: do not download TTE (faster)
    :return: a dictionary with information about the download
    """

    # Let's doctor up the input just in case the user tried something strange

    sanitized_trigger_name_: str = _validate_fermi_trigger_name(trigger_name)

    # create output directory if it does not exists
    destination_directory: Path = sanitize_filename(
        destination_directory, abspath=True)

    if_directory_not_existing_then_make(destination_directory)

    # Sanitize detector list (if any)
    if detectors is not None:

        for det in detectors:

            if det not in _detector_list:
                log.error(
                    f"Detector {det} in the provided list is not a valid detector. "
                    f"Valid choices are: {_detector_list}"
                )
                raise DetDoesNotExist()

    else:

        detectors: List[str] = list(_detector_list)

    # Open heasarc web page

    url = threeML_config.GBM.public_http_location
    year = f"20{sanitized_trigger_name_[:2]}"
    directory = f"/triggers/{year}/bn{sanitized_trigger_name_}/current"

    heasarc_web_page_url = f"{url}/{directory}"

    log.debug(f"going to look in {heasarc_web_page_url}")

    try:

        downloader = ApacheDirectory(heasarc_web_page_url)

    except RemoteDirectoryNotFound:

        log.exception(
            f"Trigger {sanitized_trigger_name_} does not exist at {heasarc_web_page_url}")

        raise TriggerDoesNotExist(

        )

    # Now select the files we want to download, then we will download them later
    # We do it in two steps because we want to be able to choose what to download once we
    # have the complete picture

    # Get the list of remote files
    remote_file_list = downloader.files

    # This is the dictionary to keep track of the classification
    remote_files_info = DictWithPrettyPrint([(det, {}) for det in detectors])

    # Classify the files detector by detector

    for this_file in remote_file_list:

        # this_file is something like glg_tte_n9_bn100101988_v00.fit
        tokens = this_file.split("_")

        if len(tokens) != 5:

            # Not a data file

            continue

        else:

            # The "map" is necessary to transform the tokens to normal string (instead of unicode),
            # because u"b0" != "b0" as a key for a dictionary

            _, file_type, detname, _, version_ext = list(map(str, tokens))

        version, ext = version_ext.split(".")

        # We do not care here about the other files (tcat, bcat and so on),
        # nor about files which pertain to other detectors

        if cspec_only:
            
            allowed_files = ["cspec"]

        else:

            allowed_files = ["cspec", "tte"]
            
        if (
            file_type not in allowed_files
            or ext not in ["rsp", "rsp2", "pha", "fit"]
            or detname not in detectors
        ):

            continue

        # cspec files can be rsp, rsp2 or pha files. Classify them

        if file_type == "cspec":

            if ext == "rsp":

                remote_files_info[detname]["rsp"] = this_file

            elif ext == "rsp2":

                remote_files_info[detname]["rsp2"] = this_file

            elif ext == "pha":

                remote_files_info[detname]["cspec"] = this_file

            else:

                raise RuntimeError("Should never get here")

        else:

            remote_files_info[detname][file_type] = this_file

    # Now download the files

    download_info = DictWithPrettyPrint(
        [(det, DictWithPrettyPrint()) for det in detectors]
    )

    for detector in list(remote_files_info.keys()):

        log.debug(f"trying to download GBM detector {detector}")

        remote_detector_info = remote_files_info[detector]
        local_detector_info = download_info[detector]

        # Get CSPEC file
        local_detector_info["cspec"] = downloader.download(
            remote_detector_info["cspec"], destination_directory, progress=True
        )

        # Get the RSP2 file if it exists, otherwise get the RSP file
        if "rsp2" in remote_detector_info:

            log.debug(f"{detector} has RSP2 responses")

            local_detector_info["rsp"] = downloader.download(
                remote_detector_info["rsp2"], destination_directory, progress=True
            )

        else:

            log.debug(f"{detector} has RSP responses")

            local_detector_info["rsp"] = downloader.download(
                remote_detector_info["rsp"], destination_directory, progress=True
            )

        if not cspec_only:
            # Get TTE file (compressing it if requested)
            local_detector_info["tte"] = downloader.download(
                remote_detector_info["tte"],
                destination_directory,
                progress=True,
                compress=compress_tte,
            )

    return download_info


def download_GBM_daily_data(
        year: str,
        month: str,
        day: str,
        detectors: Optional[List[str]] = None,
        destination_directory: str = ".",
        compress_tte: bool = True,
        cspec_only: bool=True
) -> Dict[str, Any]:
    """
    Download the latest GBM TTE and RSP files from the HEASARC server. Will get the
    latest file version and prefer RSP2s over RSPs. If the files already exist in your destination
    directory, they will be skipped in the download process. The output dictionary can be used
    as input to the FermiGBMTTELike class.

    example usage: download_GBM_trigger_data('080916009', detectors=['n0','na','b0'], destination_directory='.')

    :param year: the last two digits of the year, e.g, '08'
    :param year: the two digits of the month, e.g, '09'
    :param year: the two digits of the day, e.g, '10'
    :param detectors: list of detectors, default is all detectors
    :param destination_directory: download directory
    :param compress_tte: compress the TTE files via gzip (default True)
    :param cspec_only: do not download TTE (faster)
    :return: a dictionary with information about the download
    """

    # Let's doctor up the input just in case the user tried something strange

    sanitized_trigger_name_: str = _validate_fermi_date(year, month, day)

    # create output directory if it does not exists
    destination_directory: Path = sanitize_filename(
        destination_directory, abspath=True)

    if_directory_not_existing_then_make(destination_directory)

    # Sanitize detector list (if any)
    if detectors is not None:

        for det in detectors:

            if det not in _detector_list:
                log.error(
                    f"Detector {det} in the provided list is not a valid detector. "
                    f"Valid choices are: {_detector_list}"
                )
                raise DetDoesNotExist()

    else:

        detectors: List[str] = list(_detector_list)

    # Open heasarc web page

    url = threeML_config.GBM.public_http_location
    year = f"20{year}"
    directory = f"/daily/{year}/{month}/{day}/current"

    heasarc_web_page_url = f"{url}/{directory}"

    log.debug(f"going to look in {heasarc_web_page_url}")

    try:

        downloader = ApacheDirectory(heasarc_web_page_url)

    except RemoteDirectoryNotFound:

        log.exception(
            f"Trigger {sanitized_trigger_name_} does not exist at {heasarc_web_page_url}")

        raise TriggerDoesNotExist(

        )

    # Now select the files we want to download, then we will download them later
    # We do it in two steps because we want to be able to choose what to download once we
    # have the complete picture

    # Get the list of remote files
    remote_file_list = downloader.files

    # This is the dictionary to keep track of the classification
    remote_files_info = DictWithPrettyPrint([(det, {}) for det in detectors])

    # Classify the files detector by detector

    for this_file in remote_file_list:

        # this_file is something like glg_tte_n9_bn100101988_v00.fit
        tokens = this_file.split("_")

        if len(tokens) != 5:

            # Not a data file

            continue

        else:

            # The "map" is necessary to transform the tokens to normal string (instead of unicode),
            # because u"b0" != "b0" as a key for a dictionary

            _, file_type, detname, _, version_ext = list(map(str, tokens))

        version, ext = version_ext.split(".")

        # We do not care here about the other files (tcat, bcat and so on),
        # nor about files which pertain to other detectors

        if cspec_only:
            
            allowed_files = ["cspec"]

        else:

            allowed_files = ["cspec", "tte"]
            
        if (
            file_type not in allowed_files
            or ext not in ["pha", "fit"]
            or detname not in detectors
        ):

            continue

        # cspec files can be rsp, rsp2 or pha files. Classify them

        if file_type == "cspec":

            if ext == "pha":

                remote_files_info[detname]["cspec"] = this_file

            else:

                raise RuntimeError("Should never get here")

        else:

            remote_files_info[detname][file_type] = this_file

    # Now download the files

    download_info = DictWithPrettyPrint(
        [(det, DictWithPrettyPrint()) for det in detectors]
    )

    for detector in list(remote_files_info.keys()):

        log.debug(f"trying to download GBM detector {detector}")

        remote_detector_info = remote_files_info[detector]
        local_detector_info = download_info[detector]

        # Get CSPEC file
        local_detector_info["cspec"] = downloader.download(
            remote_detector_info["cspec"], destination_directory, progress=True
        )

        if not cspec_only:
            # Get TTE file (compressing it if requested)
            local_detector_info["tte"] = downloader.download(
                remote_detector_info["tte"],
                destination_directory,
                progress=True,
                compress=compress_tte,
            )

    return download_info


def _get_latest_version(filenames):
    """
    returns the list with only the highest version numbers selected

    :param filenames: list of GBM data files
    :return:
    """

    # this holds the version number
    vn_as_num = OrderedDict()

    # this holds the extensions
    extentions = OrderedDict()

    # this holds the vn string
    vn_as_string = OrderedDict()

    for fn in filenames:

        # get the first part of the file
        fn_stub, vn_stub = fn.split("_v")

        # split the vn string and extension
        vn_string, ext = vn_stub.split(".")

        # convert the vn to a number
        vn = 0
        for i in vn_string:
            vn += int(i)

        # build the dictionaries where keys
        # are the non-unique file name
        # and values are extensions and vn

        vn_as_num.setdefault(fn_stub, []).append(vn)
        extentions.setdefault(fn_stub, []).append(ext)
        vn_as_string.setdefault(fn_stub, []).append(vn_string)

    final_file_names = []

    # Now we we go through and make selections

    for key in list(vn_as_num.keys()):

        # first we favor RSP2

        ext = np.array(extentions[key])

        idx = ext == "rsp2"

        # if there are no rsp2 in the files
        if idx.sum() == 0:
            # we can select on all
            idx = np.ones_like(ext, dtype=bool)

        ext = ext[idx]
        vn = np.array(vn_as_num[key])[idx]
        vn_string = np.array(vn_as_string[key])[idx]

        # get the latest version
        max_vn = np.argmax(vn)

        # create the file name
        latest_version = "%s_v%s.%s" % (key, vn_string[max_vn], ext[max_vn])

        final_file_names.append(latest_version)

    return final_file_names


def cleanup_downloaded_GBM_data(detector_information_dict) -> None:
    """
    deletes data downloaded with download_GBM_trigger_data.
    :param detector_information_dict: the return dictionary from download_GBM_trigger_data
    """
    # go through each detector
    for detector in list(detector_information_dict.keys()):

        # for each detector, remove the data file
        for data_file in list(detector_information_dict[detector].values()):
            print("Removing: %s" % data_file)

            os.remove(data_file)

    print("\n")
