# Supplementary material for: Fuzzy information recognition and translation processing in English interpretation based on a generalized maximum likelihood ratio algorithm
Source: PeerJ Comput Sci. 2024 Jan 31;10:e1668. doi: 10.7717/peerj-cs.1668 (PMC10909210; doi:10.7717/peerj-cs.1668)
Supplement: Supplemental Information 1 [file peerj-cs-10-1668-s001.zip › Code/code/threeML/utils/histogram.py]

import copy

import matplotlib.pyplot as plt
import numpy as np

from threeML.io.plotting.step_plot import step_plot
from threeML.utils.interval import IntervalSet, Interval
from threeML.utils.statistics.stats_tools import sqrt_sum_of_squares


class Histogram(IntervalSet):

    INTERVAL_TYPE = Interval

    def __init__(
        self,
        list_of_intervals,
        contents=None,
        errors=None,
        sys_errors=None,
        is_poisson=False,
    ):

        if contents is None:

            self._contents = np.zeros(len(list_of_intervals))

        else:
            assert len(list_of_intervals) == len(
                contents
            ), "contents and intervals are not the same dimension "

            self._contents = np.array(contents)

        if errors is not None:

            assert len(errors) == len(
                contents
            ), "contents and errors are not the same dimension "

            assert is_poisson == False, "cannot have errors and is_poisson True"

            self._errors = np.array(errors)

        else:

            self._errors = None

        if sys_errors is not None:

            assert len(sys_errors) == len(
                contents
            ), "contents and errors are not the same dimension "

            self._sys_errors = np.array(sys_errors)

        else:

            self._sys_errors = None

        self._is_poisson = is_poisson

        super(Histogram, self).__init__(list_of_intervals)

        # make some assertions so that we make sure the histogram makes sense

        assert self.is_contiguous(), "Histograms must have contiguous bins"

        assert self.is_sorted, "Histogram bins must be ordered"

    def bin_entries(self, entires):
        """
        add the entries into the proper bin


        :param entires: list of events
        :return:
        """

        which_bins = np.digitize(entires, self.edges) - 1

        for bin in which_bins:

            try:

                self._contents[bin] += 1

            except (IndexError):
                # ignore if we are outside the bins
                pass

    def __add__(self, other):

        assert self == other, "The bins are not equal"

        if self._is_poisson:

            assert (
                other.is_poisson
            ), "Trying to add a Poisson and non-poisson histogram together"

            new_errors = None

        else:

            assert (
                not other.is_poisson
            ), "Trying to add a Poisson and non-poisson histogram together"

            if self._errors is not None:

                assert (
                    other.errors is not None
                ), "This histogram has errors, but the other does not"

                new_errors = np.array(
                    [
                        sqrt_sum_of_squares([e1, e2])
                        for e1, e2 in zip(self._errors, other.errors)
                    ]
                )

            else:

                new_errors = None

        if self._sys_errors is not None and other.sys_errors is not None:

            new_sys_errors = np.array(
                [
                    sqrt_sum_of_squares([e1, e2])
                    for e1, e2 in zip(self._sys_errors, other.sys_errors)
                ]
            )

        elif self._sys_errors is not None:

            new_sys_errors = self._sys_errors

        elif other.sys_errors is not None:

            new_sys_errors = other.sys_errors

        else:

            new_sys_errors = None

        new_contents = self.contents + other.contents

        # because Hist gets inherited very deeply, when we add we will not know exactly
        # what all the additional class members will be, so we will make a copy of the class
        # This is not ideal and there is probably a better way to do this
        # TODO: better new hist constructor

        new_hist = copy.deepcopy(self)

        new_hist._contents = new_contents
        new_hist._errors = new_errors
        new_hist._sys_errors = new_sys_errors

        return new_hist

    @property
    def errors(self):

        return self._errors

    @property
    def total_error(self):

        return sqrt_sum_of_squares(self._errors)

    @property
    def sys_errors(self):

        return self._sys_errors

    @property
    def contents(self):

        return self._contents

    @property
    def total(self):

        return sum(self._contents)

    @property
    def is_poisson(self):

        return self._is_poisson

    @classmethod
    def from_numpy_histogram(
        cls, hist, errors=None, sys_errors=None, is_poisson=False, **kwargs
    ):
        """
        create a Histogram from a numpy histogram.
        Example:

            r = np.random.randn(1000)
            np_hist = np.histogram(r)
            hist = Histogram.from_numpy_histogram(np_hist)


        :param hist: a np.histogram tuple
        :param errors: list of errors for each bin in the numpy histogram
        :param sys_errors: list of systematic errors for each bin in the numpy histogram
        :param is_poisson: if the data is Poisson distributed or not
        :param kwargs: any kwargs to pass along
        :return: a Histogram object
        """

        # extract the contents and the bin edges

        contents = hist[0]  # type: np.ndarray
        edges = hist[1]  # type: np.ndarray

        # convert the edges to an interval set

        bounds = IntervalSet.from_list_of_edges(edges)  # type: IntervalSet

        # return a histogram

        return cls(
            list_of_intervals=bounds,
            contents=contents,
            errors=errors,
            sys_errors=sys_errors,
            is_poisson=is_poisson,
            **kwargs
        )

    @classmethod
    def from_entries(cls, list_of_intervals, entries):
        """
        create a histogram from a list of intervals and entries to bin

        :param list_of_intervals:
        :param entries:
        :return:
        """

        new_hist = cls(list_of_intervals=list_of_intervals, is_poisson=True)

        new_hist.bin_entries(entires=entries)

        return new_hist

    def display(self, fill=False, fill_min=0.0, x_label="x", y_label="y", **kwargs):

        fig, ax = plt.subplots()

        step_plot(
            xbins=self.bin_stack,
            y=self._contents,
            ax=ax,
            fill=fill,
            fill_min=fill_min,
            **kwargs
        )

        ax.set_xlabel(x_label)
        ax.set_ylabel(y_label)

        return fig
